# Supplementary material for: Insights into AIM-InDel diversities in Yunnan Miao and Hani ethnic groups of China for forensic and population genetic purposes
Source: Hereditas. 2022 May 20;159:22. doi: 10.1186/s41065-022-00238-9 (PMC9121611; doi:10.1186/s41065-022-00238-9)
Supplement: Supplementary file 1 — Additional file 1: Supplementary Table 1. List of reference populations and their abbreviations, sample sizes and locations. Supplementary Table 2. r2 values, x2 and their p-values for pairwise loci in the linkage disequilibrium analyses (Yunnan Hani group). Supplementary Table 3. r2 values, x2 and their p-values for pairwise loci in the linkage disequilibrium analyses (Yunnan Miao group). Supplementary Table 4. Forensic parameters of 39 AIM-InDel loci as well as their p values for Hardy-Weinberg equilibrium tests in Yunnan Miao ethnic group of China (n = 203). Supplementary Table 5. Forensic parameters of 39 AIM-InDel loci as well as their p values for Hardy-Weinberg equilibrium tests in Yunnan Hani ethnic group of China (n = 203). Supplementary Table 6. The FST values between the studied groups and reference populations. Supplementary Table 7. Allele frequency differential (δ) of 38 AIM-InDel loci in pairwise intercontinental populations. [file 41065_2022_238_MOESM1_ESM.xlsx]

## Sheet: Supplementary Table 1
Supplementary Table 1. List of reference populations and their abbreviations, sample sizes and locations.
Populations	Abbr.	Sample sizes	Continental locations
African Caribbean in Barbados	ACB	96	Africa (AFR)
African Ancestry in Southwest US	ASW	61	Africa (AFR)
Esan in Nigeria	ESN	99	Africa (AFR)
Gambian in Western Division, The Gambia	GWD	113	Africa (AFR)
Luhya in Webuye, Kenya	LWK	99	Africa (AFR)
Mende in Sierra Leone	MSL	85	Africa (AFR)
Yoruba in Ibadan, Nigeria	YRI	108	Africa (AFR)
Gujarati Indian in Houston, TX	GIH	103	South Asia (SAS)
Telugu in the UK	ITU	102	South Asia (SAS)
Sri Lankan Tamil in the UK	STU	102	South Asia (SAS)
Punjabi in Lahore, Pakistan	PJL	96	South Asia (SAS)
Bengali in Bangladesh	BEB	86	South Asia (SAS)
Kinh in Ho Chi Minh City, Vietnam	KHV	99	East Asia (EAS)
Japanese in Tokyo	JPT	104	East Asia (EAS)
Chinese Dai in Xishuangbanna	CDX	93	East Asia (EAS)
Han Chinese in Beijing	CHB	103	East Asia (EAS)
Southern Han Chinese	CHS	105	East Asia (EAS)
Chinese Qinghai Tibetan	CTQ	145	East Asia (EAS)
Chinese Tibet Tibetan	CTT	116	East Asia (EAS)
Chinese Kirgiz	CKX	229	East Asia (EAS)
Chinese Uyghur	CUX	517	East Asia (EAS)
Utah residents with Northern and Western European ancestry	CEU	99	Europe (EUR)
Finnish in Finland	FIN	99	Europe (EUR)
British in England and Scotland	GBR	91	Europe (EUR)
Iberian populations in Spain	IBS	107	Europe (EUR)
Toscani in Italy	TSI	107	Europe (EUR)
Colombian in Medellin, Colombia	CLM	94	America (AMR)
Mexican Ancestry in Los Angeles, California	MXL	64	America (AMR)
Peruvian in Lima	PEL	85	America (AMR)
Puerto Rican in Puerto Rico	PUR	104	America (AMR)

## Sheet: Supplementary Table 2
Supplementary Table 2. r2 values, c² and their p-values for pairwise loci in the linkage disequilibrium analyses (Yunnan Hani group)
InDel Marker 1	InDel Marker 2	r2	c²	p-values for c²
rs3029066	rs5891435	0.00422	1.71244	0.19067
rs3029066	rs3045215	0.00079	0.32267	0.57001
rs3029066	rs3839348	1e-05	0.00254	0.95977
rs3029066	rs3831885	0.00252	1.02164	0.31213
rs3029066	rs10533439	0.00041	0.16849	0.68146
rs3029066	rs34477782	0.0001	0.04014	0.84121
rs3029066	rs4647655	0.00824	3.34521	0.0674
rs3029066	rs3028822	0.00587	2.38371	0.12261
rs3029066	rs2307783	0.02528	10.2645	0.00136
rs3029066	rs10555216	2e-05	0.00767	0.93021
rs3029066	rs10569275	0.00601	2.43924	0.11833
rs3029066	rs10538061	0.00262	1.06477	0.30213
rs3029066	rs35434967	0.07491	30.4135	0
rs3029066	rs3840222	0.00845	3.43265	0.06392
rs3029066	rs36038238	0.00035	0.14243	0.70588
rs3029066	rs34921138	0.00266	1.07865	0.299
rs3029066	rs11273905	0	0.00017	0.98958
rs3029066	rs3840794	0.00469	1.90293	0.16775
rs3029066	rs146391383	0.00025	0.10052	0.75121
rs3029066	rs3830479	2e-05	0.00613	0.9376
rs3029066	rs10534050	0.00274	1.11331	0.29136
rs3029066	rs5788637	0.00088	0.35904	0.54904
rs3029066	rs147090496	0.00142	0.57798	0.44711
rs3029066	rs16432	6e-05	0.02359	0.87793
rs3029066	rs3835409	0.00122	0.49496	0.48172
rs3029066	rs4147539	0.00277	1.1254	0.28876
rs3029066	rs2307840	2e-05	0.00781	0.92959
rs3029066	rs57406754	0.01046	4.24843	0.03929
rs3029066	rs3216799	0.00261	1.0616	0.30285
rs3029066	rs3044252	0.00106	0.43008	0.51195
rs3029066	rs5788207	0.00623	2.52892	0.11178
rs3029066	rs3034941	0.00057	0.23247	0.6297
rs3029066	rs3842715	0.00245	0.99579	0.31833
rs3029066	rs145119206	0.00159	0.64434	0.42214
rs3029066	rs10580743	2e-05	0.0073	0.93193
rs3029066	rs3047538	0.01138	4.62027	0.0316
rs3029066	rs3033760	0.00012	0.04978	0.82344
rs5891435	rs3045215	0.01123	4.56025	0.03272
rs5891435	rs3839348	0.01088	4.41845	0.03555
rs5891435	rs3831885	0.00384	1.55955	0.21173
rs5891435	rs10533439	0.00535	2.17307	0.14045
rs5891435	rs34477782	0.02059	8.36149	0.00383
rs5891435	rs4647655	0.00586	2.38074	0.12284
rs5891435	rs3028822	0.00285	1.15779	0.28192
rs5891435	rs2307783	0.0027	1.09603	0.29514
rs5891435	rs10555216	0.00082	0.33474	0.56288
rs5891435	rs10569275	0.0004	0.16269	0.68669
rs5891435	rs10538061	0.00056	0.22569	0.63474
rs5891435	rs35434967	0.00287	1.16654	0.28011
rs5891435	rs3840222	0.00114	0.46277	0.49633
rs5891435	rs36038238	0.0087	3.53279	0.06017
rs5891435	rs34921138	0.01164	4.72484	0.02973
rs5891435	rs11273905	0.00856	3.47431	0.06233
rs5891435	rs3840794	0.03282	13.3229	0.00026
rs5891435	rs146391383	0.00109	0.4408	0.50674
rs5891435	rs3830479	0.00632	2.5663	0.10916
rs5891435	rs10534050	0.01299	5.27567	0.02163
rs5891435	rs5788637	0.00152	0.61659	0.43232
rs5891435	rs147090496	0.00172	0.69783	0.40351
rs5891435	rs16432	3e-05	0.01062	0.91794
rs5891435	rs3835409	0.00036	0.14487	0.70349
rs5891435	rs4147539	0.00105	0.4278	0.51307
rs5891435	rs2307840	0.00436	1.76957	0.18344
rs5891435	rs57406754	0.00682	2.76846	0.09614
rs5891435	rs3216799	0.00139	0.56469	0.45238
rs5891435	rs3044252	0.00198	0.8025	0.37035
rs5891435	rs5788207	0.00012	0.04702	0.82833
rs5891435	rs3034941	0.00276	1.11969	0.28999
rs5891435	rs3842715	0.00271	1.09934	0.29441
rs5891435	rs145119206	4e-05	0.01783	0.89377
rs5891435	rs10580743	0.00322	1.3088	0.25261
rs5891435	rs3047538	0.0006	0.24415	0.62123
rs5891435	rs3033760	0.01593	6.46864	0.01098
rs3045215	rs3839348	0.00816	3.31498	0.06865
rs3045215	rs3831885	0	0.00033	0.98548
rs3045215	rs10533439	0.00114	0.46088	0.49721
rs3045215	rs34477782	0.00511	2.07509	0.14972
rs3045215	rs4647655	0	3e-05	0.99577
rs3045215	rs3028822	0.00417	1.69162	0.19339
rs3045215	rs2307783	0.00065	0.2653	0.6065
rs3045215	rs10555216	0.00106	0.43063	0.51168
rs3045215	rs10569275	0.00191	0.77741	0.37793
rs3045215	rs10538061	0.00042	0.17018	0.67995
rs3045215	rs35434967	0.00064	0.26152	0.60908
rs3045215	rs3840222	0.00256	1.04061	0.30768
rs3045215	rs36038238	0.01902	7.72283	0.00545
rs3045215	rs34921138	0.00058	0.2363	0.62689
rs3045215	rs11273905	0	0.00018	0.98942
rs3045215	rs3840794	0.00031	0.12619	0.72241
rs3045215	rs146391383	0.00542	2.20227	0.13781
rs3045215	rs3830479	0.01157	4.69891	0.03018
rs3045215	rs10534050	0.00101	0.41077	0.52158
rs3045215	rs5788637	0.00148	0.59902	0.43895
rs3045215	rs147090496	0.00188	0.76381	0.38214
rs3045215	rs16432	0.00191	0.77707	0.37804
rs3045215	rs3835409	3e-05	0.01096	0.91662
rs3045215	rs4147539	0.01854	7.52809	0.00607
rs3045215	rs2307840	0.00304	1.23589	0.26626
rs3045215	rs57406754	0.00204	0.82967	0.36237
rs3045215	rs3216799	0.00093	0.37773	0.53882
rs3045215	rs3044252	0.00245	0.99381	0.31881
rs3045215	rs5788207	0.00014	0.05851	0.80887
rs3045215	rs3034941	0.00018	0.07148	0.78919
rs3045215	rs3842715	6e-05	0.02374	0.87756
rs3045215	rs145119206	0.00177	0.7183	0.3967
rs3045215	rs10580743	0.02626	10.6617	0.00109
rs3045215	rs3047538	0.00402	1.63405	0.20114
rs3045215	rs3033760	0.01419	5.75931	0.0164
rs3839348	rs3831885	0.00052	0.21086	0.64609
rs3839348	rs10533439	0.00012	0.04869	0.82535
rs3839348	rs34477782	0.00087	0.35184	0.55307
rs3839348	rs4647655	9e-05	0.03616	0.84919
rs3839348	rs3028822	0.01293	5.25071	0.02194
rs3839348	rs2307783	0.00379	1.53749	0.21499
rs3839348	rs10555216	0.00333	1.35372	0.24463
rs3839348	rs10569275	0.01321	5.36394	0.02056
rs3839348	rs10538061	0.01057	4.29128	0.03831
rs3839348	rs35434967	0.00076	0.30773	0.57908
rs3839348	rs3840222	0.00166	0.67323	0.41193
rs3839348	rs36038238	0.00186	0.75627	0.3845
rs3839348	rs34921138	0.00747	3.03196	0.08164
rs3839348	rs11273905	0.01019	4.13761	0.04194
rs3839348	rs3840794	5e-05	0.02087	0.88515
rs3839348	rs146391383	0.00158	0.63947	0.4239
rs3839348	rs3830479	0.0019	0.7701	0.38019
rs3839348	rs10534050	0.00102	0.41234	0.52078
rs3839348	rs5788637	0.00209	0.84801	0.35712
rs3839348	rs147090496	0.00181	0.73516	0.39121
rs3839348	rs16432	0.00376	1.52473	0.21691
rs3839348	rs3835409	0.01932	7.84288	0.0051
rs3839348	rs4147539	0.00502	2.0374	0.15347
rs3839348	rs2307840	0.00146	0.5935	0.44107
rs3839348	rs57406754	0.00122	0.49531	0.48157
rs3839348	rs3216799	0.00041	0.16735	0.68247
rs3839348	rs3044252	0.00352	1.42964	0.23182
rs3839348	rs5788207	0.00035	0.14051	0.70778
rs3839348	rs3034941	3e-05	0.01202	0.91269
rs3839348	rs3842715	0.00398	1.61759	0.20343
rs3839348	rs145119206	0	1e-05	0.99779
rs3839348	rs10580743	0.00206	0.83604	0.36053
rs3839348	rs3047538	0.00065	0.265	0.60671
rs3839348	rs3033760	0.00031	0.12492	0.72376
rs3831885	rs10533439	0.00637	2.58626	0.10779
rs3831885	rs34477782	0.00152	0.61883	0.43148
rs3831885	rs4647655	0.00138	0.55992	0.45429
rs3831885	rs3028822	0.00298	1.21016	0.2713
rs3831885	rs2307783	0.00018	0.07298	0.78705
rs3831885	rs10555216	0.00928	3.766	0.0523
rs3831885	rs10569275	0.00059	0.24032	0.62397
rs3831885	rs10538061	0.00239	0.97088	0.32446
rs3831885	rs35434967	0.00424	1.71996	0.1897
rs3831885	rs3840222	0.00198	0.80352	0.37004
rs3831885	rs36038238	4e-05	0.01799	0.8933
rs3831885	rs34921138	5e-05	0.02124	0.88412
rs3831885	rs11273905	0.0003	0.12373	0.72503
rs3831885	rs3840794	0.00559	2.26919	0.13197
rs3831885	rs146391383	0.00109	0.4408	0.50674
rs3831885	rs3830479	0.00046	0.18498	0.66713
rs3831885	rs10534050	0.0005	0.20325	0.65211
rs3831885	rs5788637	1e-05	0.00306	0.95585
rs3831885	rs147090496	3e-05	0.01134	0.91518
rs3831885	rs16432	6e-05	0.02558	0.87294
rs3831885	rs3835409	0.01049	4.26035	0.03901
rs3831885	rs4147539	0.00177	0.71954	0.39629
rs3831885	rs2307840	0.00058	0.23396	0.6286
rs3831885	rs57406754	0.00422	1.7124	0.19067
rs3831885	rs3216799	0.00239	0.96896	0.32494
rs3831885	rs3044252	0.00416	1.68718	0.19397
rs3831885	rs5788207	0.00047	0.18947	0.66336
rs3831885	rs3034941	0.00665	2.69807	0.10047
rs3831885	rs3842715	0.00039	0.1598	0.68934
rs3831885	rs145119206	0.00059	0.24113	0.62339
rs3831885	rs10580743	0.00076	0.31032	0.57748
rs3831885	rs3047538	0.00015	0.05945	0.80736
rs3831885	rs3033760	0.00024	0.09859	0.75353
rs10533439	rs34477782	0.00032	0.129	0.71947
rs10533439	rs4647655	0.00089	0.36078	0.54807
rs10533439	rs3028822	0.00085	0.34598	0.5564
rs10533439	rs2307783	0.00037	0.14972	0.69881
rs10533439	rs10555216	4e-05	0.01765	0.89432
rs10533439	rs10569275	0.00161	0.65452	0.4185
rs10533439	rs10538061	0.00711	2.88786	0.08925
rs10533439	rs35434967	0.00141	0.57165	0.4496
rs10533439	rs3840222	0.00398	1.61438	0.20388
rs10533439	rs36038238	0.0055	2.23378	0.13502
rs10533439	rs34921138	0.00055	0.22197	0.63754
rs10533439	rs11273905	0.001	0.40732	0.52333
rs10533439	rs3840794	0.02605	10.5768	0.00115
rs10533439	rs146391383	0.0003	0.12185	0.72704
rs10533439	rs3830479	0.00241	0.97846	0.32258
rs10533439	rs10534050	0.00053	0.21574	0.64231
rs10533439	rs5788637	0.00625	2.53624	0.11126
rs10533439	rs147090496	0.00285	1.15905	0.28166
rs10533439	rs16432	0	6e-05	0.99361
rs10533439	rs3835409	0.00481	1.95346	0.16221
rs10533439	rs4147539	0.00043	0.17363	0.67691
rs10533439	rs2307840	0.01924	7.81176	0.00519
rs10533439	rs57406754	0	0.00088	0.97627
rs10533439	rs3216799	0.00058	0.23385	0.62868
rs10533439	rs3044252	0.00104	0.42386	0.51502
rs10533439	rs5788207	0.00665	2.69795	0.10048
rs10533439	rs3034941	0.0076	3.08713	0.07891
rs10533439	rs3842715	0.00182	0.74085	0.38939
rs10533439	rs145119206	0.02638	10.7084	0.00107
rs10533439	rs10580743	9e-05	0.03753	0.84639
rs10533439	rs3047538	0.00116	0.47202	0.49206
rs10533439	rs3033760	0.0047	1.90712	0.16728
rs34477782	rs4647655	0.00505	2.05003	0.1522
rs34477782	rs3028822	0.00675	2.74155	0.09777
rs34477782	rs2307783	0.01128	4.58125	0.03232
rs34477782	rs10555216	0.00079	0.32071	0.57118
rs34477782	rs10569275	0.00322	1.30537	0.25323
rs34477782	rs10538061	0.01157	4.69843	0.03019
rs34477782	rs35434967	0.00082	0.33171	0.56465
rs34477782	rs3840222	5e-05	0.02013	0.88718
rs34477782	rs36038238	0.00103	0.41985	0.51701
rs34477782	rs34921138	0.0004	0.1607	0.68851
rs34477782	rs11273905	0.00531	2.156	0.14201
rs34477782	rs3840794	0.00812	3.29576	0.06946
rs34477782	rs146391383	0.0069	2.80145	0.09418
rs34477782	rs3830479	8e-05	0.03387	0.85397
rs34477782	rs10534050	0.00838	3.40409	0.06504
rs34477782	rs5788637	0.0028	1.13503	0.2867
rs34477782	rs147090496	0.00019	0.07516	0.78397
rs34477782	rs16432	0.00127	0.5147	0.47311
rs34477782	rs3835409	0.00708	2.87361	0.09004
rs34477782	rs4147539	0.0005	0.20336	0.65202
rs34477782	rs2307840	0.00071	0.28956	0.5905
rs34477782	rs57406754	0.00092	0.37361	0.54105
rs34477782	rs3216799	0.00493	2.00148	0.15715
rs34477782	rs3044252	0.00267	1.08338	0.29794
rs34477782	rs5788207	0.0004	0.16259	0.68678
rs34477782	rs3034941	0.00014	0.0559	0.8131
rs34477782	rs3842715	0.00163	0.66143	0.41605
rs34477782	rs145119206	0.01054	4.27805	0.03861
rs34477782	rs10580743	0.01289	5.23488	0.02214
rs34477782	rs3047538	0.0106	4.30384	0.03803
rs34477782	rs3033760	0.00654	2.65429	0.10327
rs4647655	rs3028822	0.00248	1.00638	0.31577
rs4647655	rs2307783	0.00012	0.04681	0.82872
rs4647655	rs10555216	0.00978	3.97114	0.04629
rs4647655	rs10569275	0.0007	0.28279	0.59488
rs4647655	rs10538061	0.01143	4.64227	0.03119
rs4647655	rs35434967	0.00048	0.19345	0.66006
rs4647655	rs3840222	0.02115	8.58756	0.00338
rs4647655	rs36038238	0.00182	0.73868	0.39009
rs4647655	rs34921138	0.01326	5.38554	0.0203
rs4647655	rs11273905	0.00061	0.24692	0.61925
rs4647655	rs3840794	0.00095	0.38447	0.53522
rs4647655	rs146391383	0.00517	2.10021	0.14728
rs4647655	rs3830479	0.00093	0.37698	0.53923
rs4647655	rs10534050	0.00504	2.0456	0.15265
rs4647655	rs5788637	4e-05	0.01614	0.8989
rs4647655	rs147090496	0.00542	2.20169	0.13786
rs4647655	rs16432	1e-05	0.00233	0.9615
rs4647655	rs3835409	0.00114	0.46308	0.49619
rs4647655	rs4147539	0.00154	0.62669	0.42857
rs4647655	rs2307840	0.00202	0.81816	0.36572
rs4647655	rs57406754	0.00854	3.46736	0.06259
rs4647655	rs3216799	0.00016	0.06424	0.79992
rs4647655	rs3044252	0.00462	1.87494	0.17091
rs4647655	rs5788207	0.00028	0.11494	0.73459
rs4647655	rs3034941	0.00245	0.99589	0.31831
rs4647655	rs3842715	0.00031	0.12587	0.72275
rs4647655	rs145119206	0	0.00048	0.98259
rs4647655	rs10580743	0.00226	0.91807	0.33798
rs4647655	rs3047538	1e-05	0.00226	0.96207
rs4647655	rs3033760	4e-05	0.0176	0.89446
rs3028822	rs2307783	0.00488	1.98048	0.15934
rs3028822	rs10555216	0.00614	2.49114	0.11449
rs3028822	rs10569275	5e-05	0.01973	0.8883
rs3028822	rs10538061	0.00662	2.68931	0.10102
rs3028822	rs35434967	0.02022	8.21077	0.00416
rs3028822	rs3840222	0.00028	0.11469	0.73487
rs3028822	rs36038238	0	0.00021	0.98835
rs3028822	rs34921138	0.01097	4.45239	0.03485
rs3028822	rs11273905	5e-05	0.01886	0.89077
rs3028822	rs3840794	4e-05	0.01737	0.89515
rs3028822	rs146391383	0.004	1.6247	0.20244
rs3028822	rs3830479	0.00402	1.63103	0.20156
rs3028822	rs10534050	0.0065	2.6374	0.10437
rs3028822	rs5788637	0.00035	0.14053	0.70776
rs3028822	rs147090496	0.00099	0.40049	0.52684
rs3028822	rs16432	0.00873	3.54364	0.05977
rs3028822	rs3835409	0.00366	1.48557	0.2229
rs3028822	rs4147539	0.00057	0.23163	0.63032
rs3028822	rs2307840	0.00016	0.06307	0.8017
rs3028822	rs57406754	0.0027	1.09622	0.2951
rs3028822	rs3216799	0.00466	1.89287	0.16888
rs3028822	rs3044252	0.00017	0.06704	0.79569
rs3028822	rs5788207	0.00688	2.79488	0.09457
rs3028822	rs3034941	0.00129	0.52455	0.46891
rs3028822	rs3842715	0.00014	0.05777	0.81005
rs3028822	rs145119206	0.0001	0.04113	0.83929
rs3028822	rs10580743	0.00018	0.07144	0.78926
rs3028822	rs3047538	0.00756	3.0679	0.07985
rs3028822	rs3033760	0.00093	0.37638	0.53955
rs2307783	rs10555216	0.00028	0.11415	0.73546
rs2307783	rs10569275	0.00971	3.94258	0.04708
rs2307783	rs10538061	0.01258	5.10945	0.0238
rs2307783	rs35434967	0.00385	1.5645	0.21101
rs2307783	rs3840222	0.00196	0.79606	0.37227
rs2307783	rs36038238	0.00011	0.04562	0.83086
rs2307783	rs34921138	0.0003	0.12204	0.72684
rs2307783	rs11273905	0.00514	2.08582	0.14867
rs2307783	rs3840794	0.00079	0.32003	0.57159
rs2307783	rs146391383	0.00096	0.39137	0.53158
rs2307783	rs3830479	0.0011	0.44709	0.50372
rs2307783	rs10534050	0.00248	1.00661	0.31572
rs2307783	rs5788637	0.00234	0.94837	0.33013
rs2307783	rs147090496	0	0.00194	0.96488
rs2307783	rs16432	0.00036	0.14587	0.70251
rs2307783	rs3835409	0.00983	3.99078	0.04575
rs2307783	rs4147539	0.00083	0.33675	0.56171
rs2307783	rs2307840	0.00252	1.02153	0.31216
rs2307783	rs57406754	0.0112	4.54846	0.03295
rs2307783	rs3216799	0.00674	2.73448	0.0982
rs2307783	rs3044252	0.00043	0.17309	0.67738
rs2307783	rs5788207	0.00033	0.13198	0.71639
rs2307783	rs3034941	0.01516	6.15368	0.01311
rs2307783	rs3842715	0.0044	1.78542	0.18149
rs2307783	rs145119206	0.01161	4.71345	0.02993
rs2307783	rs10580743	0.00078	0.31584	0.57412
rs2307783	rs3047538	0.00637	2.58764	0.1077
rs2307783	rs3033760	0.00277	1.12567	0.2887
rs10555216	rs10569275	0.00238	0.96435	0.32609
rs10555216	rs10538061	0.00216	0.87513	0.34954
rs10555216	rs35434967	0.00232	0.94368	0.33133
rs10555216	rs3840222	0.00206	0.83758	0.36009
rs10555216	rs36038238	0.00061	0.24952	0.61742
rs10555216	rs34921138	0.00041	0.16614	0.68357
rs10555216	rs11273905	0.00219	0.88883	0.34579
rs10555216	rs3840794	0.00033	0.13422	0.71409
rs10555216	rs146391383	0.00102	0.41598	0.51895
rs10555216	rs3830479	0.0008	0.3258	0.56814
rs10555216	rs10534050	0.00149	0.60569	0.43642
rs10555216	rs5788637	0.00087	0.35395	0.55189
rs10555216	rs147090496	0.00975	3.95939	0.04661
rs10555216	rs16432	0.00126	0.51035	0.47499
rs10555216	rs3835409	0.00164	0.66584	0.4145
rs10555216	rs4147539	0.00452	1.83687	0.17532
rs10555216	rs2307840	0.01576	6.4004	0.01141
rs10555216	rs57406754	0.02248	9.1278	0.00252
rs10555216	rs3216799	0.00071	0.28976	0.59037
rs10555216	rs3044252	0.0148	6.00773	0.01424
rs10555216	rs5788207	0.00647	2.62676	0.10508
rs10555216	rs3034941	0.00331	1.34533	0.2461
rs10555216	rs3842715	0.01776	7.21068	0.00725
rs10555216	rs145119206	0.01663	6.7537	0.00936
rs10555216	rs10580743	0.00279	1.13308	0.28712
rs10555216	rs3047538	0.0026	1.0551	0.30433
rs10555216	rs3033760	0.00072	0.29367	0.58788
rs10569275	rs10538061	0.00333	1.35164	0.24499
rs10569275	rs35434967	0.00175	0.71132	0.39901
rs10569275	rs3840222	0.02211	8.97832	0.00273
rs10569275	rs36038238	6e-05	0.0242	0.87639
rs10569275	rs34921138	0.00129	0.52351	0.46935
rs10569275	rs11273905	0.0015	0.60932	0.43504
rs10569275	rs3840794	0.00011	0.04615	0.8299
rs10569275	rs146391383	0.00035	0.1408	0.70749
rs10569275	rs3830479	0.00082	0.33184	0.56458
rs10569275	rs10534050	0.00164	0.66512	0.41476
rs10569275	rs5788637	0.00146	0.59306	0.44124
rs10569275	rs147090496	0.01328	5.39124	0.02024
rs10569275	rs16432	0.00726	2.9463	0.08607
rs10569275	rs3835409	0.00107	0.43537	0.50936
rs10569275	rs4147539	0.00138	0.55908	0.45463
rs10569275	rs2307840	0.01313	5.3306	0.02095
rs10569275	rs57406754	0.01692	6.86991	0.00877
rs10569275	rs3216799	0.00012	0.04832	0.82602
rs10569275	rs3044252	0.00579	2.35167	0.12515
rs10569275	rs5788207	0.00197	0.80006	0.37107
rs10569275	rs3034941	0.00034	0.13757	0.71071
rs10569275	rs3842715	0.01351	5.48576	0.01917
rs10569275	rs145119206	0	1e-05	0.9971
rs10569275	rs10580743	0.03077	12.4919	0.00041
rs10569275	rs3047538	0.01101	4.47035	0.03449
rs10569275	rs3033760	0.00322	1.30644	0.25304
rs10538061	rs35434967	0.00042	0.16907	0.68094
rs10538061	rs3840222	0.0002	0.08287	0.77344
rs10538061	rs36038238	0.00153	0.62142	0.43052
rs10538061	rs34921138	0	8e-05	0.99307
rs10538061	rs11273905	0.00087	0.35162	0.55319
rs10538061	rs3840794	0.00198	0.80219	0.37044
rs10538061	rs146391383	0.01716	6.96773	0.0083
rs10538061	rs3830479	0.00073	0.29613	0.58632
rs10538061	rs10534050	0.00022	0.08885	0.76564
rs10538061	rs5788637	0.01062	4.30992	0.03789
rs10538061	rs147090496	0.0057	2.31347	0.12826
rs10538061	rs16432	0.00301	1.22168	0.26903
rs10538061	rs3835409	0.00535	2.17313	0.14044
rs10538061	rs4147539	0.00015	0.06016	0.80624
rs10538061	rs2307840	0.00034	0.13674	0.71154
rs10538061	rs57406754	0.01183	4.80482	0.02838
rs10538061	rs3216799	0.00222	0.89961	0.34289
rs10538061	rs3044252	0.0005	0.20153	0.65349
rs10538061	rs5788207	0.00123	0.49995	0.47952
rs10538061	rs3034941	0.00201	0.81469	0.36674
rs10538061	rs3842715	0.00718	2.91562	0.08773
rs10538061	rs145119206	0.0055	2.23121	0.13525
rs10538061	rs10580743	0.00124	0.50162	0.47879
rs10538061	rs3047538	0.00047	0.19125	0.66188
rs10538061	rs3033760	1e-05	0.00494	0.94394
rs35434967	rs3840222	0.00857	3.48067	0.06209
rs35434967	rs36038238	0.0019	0.76982	0.38027
rs35434967	rs34921138	0.00237	0.96113	0.3269
rs35434967	rs11273905	1e-05	0.00333	0.95398
rs35434967	rs3840794	0.01264	5.13289	0.02348
rs35434967	rs146391383	0.00023	0.09457	0.75844
rs35434967	rs3830479	0.00431	1.74995	0.18588
rs35434967	rs10534050	0.00375	1.52436	0.21696
rs35434967	rs5788637	0.00251	1.01721	0.31318
rs35434967	rs147090496	0.00214	0.86776	0.35158
rs35434967	rs16432	0.00125	0.50674	0.47655
rs35434967	rs3835409	0.00321	1.30152	0.25394
rs35434967	rs4147539	0.00618	2.51023	0.11311
rs35434967	rs2307840	1e-05	0.00451	0.94647
rs35434967	rs57406754	8e-05	0.03265	0.85661
rs35434967	rs3216799	0.0054	2.19438	0.13852
rs35434967	rs3044252	0.0002	0.07981	0.77755
rs35434967	rs5788207	0.00015	0.06244	0.80267
rs35434967	rs3034941	0.01132	4.59615	0.03204
rs35434967	rs3842715	0.00086	0.35079	0.55366
rs35434967	rs145119206	0.01226	4.97686	0.02569
rs35434967	rs10580743	0.0049	1.98935	0.15841
rs35434967	rs3047538	0.00104	0.42273	0.51558
rs35434967	rs3033760	0.00178	0.72099	0.39582
rs3840222	rs36038238	0.00586	2.38068	0.12284
rs3840222	rs34921138	0.00614	2.49275	0.11437
rs3840222	rs11273905	0.00227	0.92288	0.33672
rs3840222	rs3840794	0.00184	0.74503	0.38806
rs3840222	rs146391383	0.00023	0.09162	0.76212
rs3840222	rs3830479	3e-05	0.0135	0.90751
rs3840222	rs10534050	0.00459	1.8616	0.17244
rs3840222	rs5788637	0.01219	4.95017	0.02609
rs3840222	rs147090496	0.00027	0.10873	0.7416
rs3840222	rs16432	0.00104	0.42308	0.51541
rs3840222	rs3835409	0.00531	2.15783	0.14184
rs3840222	rs4147539	0.00071	0.28791	0.59157
rs3840222	rs2307840	0.00114	0.46218	0.49661
rs3840222	rs57406754	4e-05	0.01615	0.89887
rs3840222	rs3216799	0.00609	2.47322	0.1158
rs3840222	rs3044252	0.00252	1.02434	0.31149
rs3840222	rs5788207	0.00248	1.00793	0.3154
rs3840222	rs3034941	4e-05	0.01726	0.89547
rs3840222	rs3842715	0.00023	0.09452	0.7585
rs3840222	rs145119206	0.0088	3.57441	0.05868
rs3840222	rs10580743	0.00019	0.07693	0.7815
rs3840222	rs3047538	0.00361	1.46618	0.22595
rs3840222	rs3033760	0.00016	0.0663	0.79681
rs36038238	rs34921138	0.00077	0.31211	0.57639
rs36038238	rs11273905	0.00471	1.91299	0.16663
rs36038238	rs3840794	0.00203	0.82363	0.36412
rs36038238	rs146391383	0.00047	0.19109	0.66201
rs36038238	rs3830479	0.01715	6.96478	0.00831
rs36038238	rs10534050	0.00676	2.7442	0.09761
rs36038238	rs5788637	0.00066	0.26687	0.60544
rs36038238	rs147090496	0.00111	0.44934	0.50265
rs36038238	rs16432	0.00521	2.11356	0.146
rs36038238	rs3835409	0.00921	3.738	0.05319
rs36038238	rs4147539	0.00053	0.21592	0.64217
rs36038238	rs2307840	0.00352	1.42794	0.2321
rs36038238	rs57406754	0.00943	3.82949	0.05036
rs36038238	rs3216799	0.00045	0.18406	0.66791
rs36038238	rs3044252	0.0003	0.11993	0.72911
rs36038238	rs5788207	0.0009	0.36358	0.54653
rs36038238	rs3034941	0	0.00118	0.97264
rs36038238	rs3842715	0.00104	0.42135	0.51626
rs36038238	rs145119206	0.00047	0.19178	0.66144
rs36038238	rs10580743	0.00048	0.19657	0.6575
rs36038238	rs3047538	0.00256	1.04025	0.30776
rs36038238	rs3033760	0.49483	200.9	0
rs34921138	rs11273905	4e-05	0.0177	0.89415
rs34921138	rs3840794	0.00258	1.04574	0.30649
rs34921138	rs146391383	8e-05	0.03053	0.86129
rs34921138	rs3830479	0.00043	0.17638	0.6745
rs34921138	rs10534050	0.00116	0.47038	0.49281
rs34921138	rs5788637	0.0026	1.05737	0.30381
rs34921138	rs147090496	0.00205	0.83315	0.36136
rs34921138	rs16432	0.00191	0.77689	0.37809
rs34921138	rs3835409	0	0.00181	0.96606
rs34921138	rs4147539	0.00097	0.39293	0.53076
rs34921138	rs2307840	0.00078	0.3182	0.57269
rs34921138	rs57406754	1e-05	0.0043	0.94769
rs34921138	rs3216799	0.00025	0.10041	0.75133
rs34921138	rs3044252	0.00041	0.16483	0.68475
rs34921138	rs5788207	0.00029	0.11742	0.73185
rs34921138	rs3034941	0.00073	0.29511	0.58696
rs34921138	rs3842715	9e-05	0.03491	0.85178
rs34921138	rs145119206	0.00035	0.14121	0.70708
rs34921138	rs10580743	0	0.00011	0.99157
rs34921138	rs3047538	0.0039	1.58516	0.20802
rs34921138	rs3033760	0	4e-05	0.99496
rs11273905	rs3840794	0.00191	0.77633	0.37827
rs11273905	rs146391383	0.00242	0.98127	0.32188
rs11273905	rs3830479	0.00067	0.2702	0.60319
rs11273905	rs10534050	0	6e-05	0.99383
rs11273905	rs5788637	0.01002	4.06624	0.04375
rs11273905	rs147090496	0.00402	1.63351	0.20122
rs11273905	rs16432	4e-05	0.01649	0.89781
rs11273905	rs3835409	0	0.00045	0.98306
rs11273905	rs4147539	0.00272	1.106	0.29295
rs11273905	rs2307840	0.02264	9.19129	0.00243
rs11273905	rs57406754	0.00485	1.96777	0.16068
rs11273905	rs3216799	0.00303	1.22826	0.26775
rs11273905	rs3044252	0.00594	2.41055	0.12052
rs11273905	rs5788207	0.00185	0.75236	0.38573
rs11273905	rs3034941	0.00113	0.45958	0.49782
rs11273905	rs3842715	0	0.00013	0.9909
rs11273905	rs145119206	0.00868	3.52476	0.06046
rs11273905	rs10580743	0.01083	4.39698	0.036
rs11273905	rs3047538	0.00768	3.11946	0.07736
rs11273905	rs3033760	0	0.00082	0.97721
rs3840794	rs146391383	0.00998	4.05197	0.04412
rs3840794	rs3830479	0.01418	5.75579	0.01643
rs3840794	rs10534050	0.00803	3.26026	0.07098
rs3840794	rs5788637	0.00231	0.93599	0.33331
rs3840794	rs147090496	0.00067	0.2734	0.60106
rs3840794	rs16432	0.01255	5.09366	0.02401
rs3840794	rs3835409	0.00016	0.06464	0.79931
rs3840794	rs4147539	0.00273	1.10848	0.29241
rs3840794	rs2307840	0.00594	2.4108	0.1205
rs3840794	rs57406754	0	0.00202	0.96416
rs3840794	rs3216799	0.00015	0.06058	0.80559
rs3840794	rs3044252	0.00063	0.25705	0.61215
rs3840794	rs5788207	0.00033	0.13302	0.71532
rs3840794	rs3034941	0.00514	2.08673	0.14858
rs3840794	rs3842715	0.00091	0.36853	0.54381
rs3840794	rs145119206	0.00122	0.4956	0.48144
rs3840794	rs10580743	0.01601	6.49878	0.01079
rs3840794	rs3047538	1e-05	0.00535	0.94167
rs3840794	rs3033760	0.00133	0.5407	0.46214
rs146391383	rs3830479	0.00456	1.85128	0.17363
rs146391383	rs10534050	0.00159	0.64531	0.42179
rs146391383	rs5788637	0.01449	5.88109	0.0153
rs146391383	rs147090496	0.0004	0.16213	0.68721
rs146391383	rs16432	0.0393	15.9543	6e-05
rs146391383	rs3835409	0.00051	0.20885	0.64767
rs146391383	rs4147539	0.0154	6.25248	0.0124
rs146391383	rs2307840	0.0006	0.24219	0.62263
rs146391383	rs57406754	0.00143	0.58184	0.44559
rs146391383	rs3216799	0.00014	0.05743	0.8106
rs146391383	rs3044252	0.00019	0.07711	0.78125
rs146391383	rs5788207	0.00167	0.67841	0.41013
rs146391383	rs3034941	0.00081	0.3276	0.56707
rs146391383	rs3842715	5e-05	0.02013	0.88719
rs146391383	rs145119206	0.00252	1.02297	0.31182
rs146391383	rs10580743	0.00043	0.17384	0.67672
rs146391383	rs3047538	0.00055	0.22344	0.63643
rs146391383	rs3033760	0.00023	0.09457	0.75844
rs3830479	rs10534050	0.01254	5.08951	0.02407
rs3830479	rs5788637	3e-05	0.01264	0.9105
rs3830479	rs147090496	0.00738	2.99614	0.08346
rs3830479	rs16432	2e-05	0.00796	0.9289
rs3830479	rs3835409	0.00224	0.91063	0.33995
rs3830479	rs4147539	0	0.00111	0.97336
rs3830479	rs2307840	0.00054	0.22008	0.63898
rs3830479	rs57406754	0.00225	0.91498	0.3388
rs3830479	rs3216799	0.01108	4.4982	0.03393
rs3830479	rs3044252	0.00485	1.96984	0.16046
rs3830479	rs5788207	0.00461	1.8715	0.1713
rs3830479	rs3034941	0.0135	5.47906	0.01925
rs3830479	rs3842715	0.00564	2.29139	0.13009
rs3830479	rs145119206	0.00344	1.39522	0.23753
rs3830479	rs10580743	0.0001	0.04051	0.84048
rs3830479	rs3047538	0.00302	1.22451	0.26848
rs3830479	rs3033760	0.00196	0.79692	0.37201
rs10534050	rs5788637	0.01317	5.34743	0.02075
rs10534050	rs147090496	0.00432	1.75519	0.18523
rs10534050	rs16432	0.0005	0.2023	0.65287
rs10534050	rs3835409	0.00109	0.44262	0.50586
rs10534050	rs4147539	0.02533	10.2855	0.00134
rs10534050	rs2307840	1e-05	0.00405	0.94925
rs10534050	rs57406754	0.00062	0.24981	0.61721
rs10534050	rs3216799	0.00068	0.27642	0.59906
rs10534050	rs3044252	2e-05	0.0095	0.92237
rs10534050	rs5788207	0.00467	1.89803	0.1683
rs10534050	rs3034941	0.00252	1.02168	0.31212
rs10534050	rs3842715	9e-05	0.03462	0.85239
rs10534050	rs145119206	0.00054	0.21859	0.64011
rs10534050	rs10580743	0.00348	1.41327	0.23451
rs10534050	rs3047538	0.00407	1.65254	0.19861
rs10534050	rs3033760	0.00416	1.69071	0.19351
rs5788637	rs147090496	5e-05	0.01979	0.88813
rs5788637	rs16432	3e-05	0.01037	0.91889
rs5788637	rs3835409	0.01262	5.12248	0.02362
rs5788637	rs4147539	0.00292	1.18641	0.27606
rs5788637	rs2307840	0.00693	2.81558	0.09335
rs5788637	rs57406754	0.00036	0.14658	0.70182
rs5788637	rs3216799	0.00419	1.70173	0.19206
rs5788637	rs3044252	0.00032	0.13106	0.71734
rs5788637	rs5788207	0	0.00138	0.97033
rs5788637	rs3034941	0.00149	0.60518	0.43661
rs5788637	rs3842715	0.00104	0.42232	0.51578
rs5788637	rs145119206	0.00957	3.88484	0.04872
rs5788637	rs10580743	0.00022	0.09095	0.76297
rs5788637	rs3047538	0.0019	0.77227	0.37952
rs5788637	rs3033760	0.00474	1.92283	0.16554
rs147090496	rs16432	7e-05	0.0288	0.86524
rs147090496	rs3835409	0.00746	3.02791	0.08184
rs147090496	rs4147539	0.00401	1.62921	0.20181
rs147090496	rs2307840	0.00325	1.32084	0.25044
rs147090496	rs57406754	0.0037	1.50391	0.22007
rs147090496	rs3216799	0.00337	1.36819	0.24212
rs147090496	rs3044252	0.01176	4.77639	0.02885
rs147090496	rs5788207	0.00082	0.3328	0.56402
rs147090496	rs3034941	0.01063	4.31725	0.03773
rs147090496	rs3842715	0.00115	0.46749	0.49414
rs147090496	rs145119206	0.0057	2.3123	0.12835
rs147090496	rs10580743	0.00887	3.60258	0.05769
rs147090496	rs3047538	0.00057	0.23221	0.62989
rs147090496	rs3033760	0.00022	0.08925	0.76513
rs16432	rs3835409	0.00978	3.97241	0.04625
rs16432	rs4147539	0.00284	1.15227	0.28307
rs16432	rs2307840	0.00154	0.62447	0.42939
rs16432	rs57406754	0.00065	0.26535	0.60647
rs16432	rs3216799	0.00331	1.34308	0.24649
rs16432	rs3044252	4e-05	0.01782	0.8938
rs16432	rs5788207	0.00638	2.59225	0.10739
rs16432	rs3034941	0.02973	12.0691	0.00051
rs16432	rs3842715	0.00793	3.22005	0.07274
rs16432	rs145119206	0.00946	3.84047	0.05003
rs16432	rs10580743	0	0.0008	0.97745
rs16432	rs3047538	0.00295	1.19881	0.27356
rs16432	rs3033760	0.00694	2.81893	0.09316
rs3835409	rs4147539	0.00024	0.09648	0.75609
rs3835409	rs2307840	0.00055	0.22203	0.6375
rs3835409	rs57406754	0.00456	1.85136	0.17363
rs3835409	rs3216799	0.00041	0.16715	0.68265
rs3835409	rs3044252	0.00027	0.10768	0.7428
rs3835409	rs5788207	0.00018	0.07385	0.78581
rs3835409	rs3034941	0.00025	0.10201	0.74943
rs3835409	rs3842715	0.01155	4.68787	0.03038
rs3835409	rs145119206	0.00544	2.20816	0.13728
rs3835409	rs10580743	0.00076	0.30804	0.57889
rs3835409	rs3047538	0.00416	1.68874	0.19377
rs3835409	rs3033760	0.00228	0.92478	0.33622
rs4147539	rs2307840	0.00712	2.89234	0.089
rs4147539	rs57406754	0.0026	1.05486	0.30439
rs4147539	rs3216799	4e-05	0.01566	0.90042
rs4147539	rs3044252	0.00181	0.73608	0.39092
rs4147539	rs5788207	0.00038	0.15554	0.6933
rs4147539	rs3034941	0.00963	3.91081	0.04798
rs4147539	rs3842715	0.00045	0.18159	0.67001
rs4147539	rs145119206	0.0078	3.16572	0.0752
rs4147539	rs10580743	0.00831	3.37582	0.06616
rs4147539	rs3047538	0.00776	3.15145	0.07586
rs4147539	rs3033760	0.00103	0.41718	0.51835
rs2307840	rs57406754	0.00012	0.04956	0.82383
rs2307840	rs3216799	0.00389	1.57952	0.20883
rs2307840	rs3044252	0	0.00162	0.96793
rs2307840	rs5788207	0.00092	0.37198	0.54193
rs2307840	rs3034941	0.00174	0.70519	0.40105
rs2307840	rs3842715	0.00638	2.58924	0.10759
rs2307840	rs145119206	0.00829	3.36661	0.06653
rs2307840	rs10580743	0.0072	2.92333	0.08731
rs2307840	rs3047538	0.00066	0.26807	0.60463
rs2307840	rs3033760	0.00072	0.29055	0.58987
rs57406754	rs3216799	0.00543	2.20419	0.13764
rs57406754	rs3044252	0.00015	0.05988	0.80669
rs57406754	rs5788207	0.00159	0.64724	0.4211
rs57406754	rs3034941	0.01213	4.92431	0.02648
rs57406754	rs3842715	0.00301	1.22279	0.26881
rs57406754	rs145119206	0.01269	5.15232	0.02322
rs57406754	rs10580743	0.00848	3.44188	0.06356
rs57406754	rs3047538	0.01052	4.27069	0.03878
rs57406754	rs3033760	0.02001	8.125	0.00437
rs3216799	rs3044252	0.00066	0.26971	0.60353
rs3216799	rs5788207	0.00302	1.22496	0.26839
rs3216799	rs3034941	0.00128	0.51767	0.47184
rs3216799	rs3842715	0.0013	0.52951	0.46681
rs3216799	rs145119206	0.00251	1.02046	0.31241
rs3216799	rs10580743	0.00018	0.07149	0.78918
rs3216799	rs3047538	0	0.00039	0.98422
rs3216799	rs3033760	0.00144	0.58438	0.4446
rs3044252	rs5788207	0.00284	1.15455	0.2826
rs3044252	rs3034941	0.00605	2.45829	0.11691
rs3044252	rs3842715	0.00106	0.43157	0.51122
rs3044252	rs145119206	0.00232	0.94311	0.33148
rs3044252	rs10580743	0.00077	0.3143	0.57505
rs3044252	rs3047538	0.00033	0.13313	0.71521
rs3044252	rs3033760	0.0002	0.07981	0.77755
rs5788207	rs3034941	0.01376	5.58684	0.0181
rs5788207	rs3842715	0.00167	0.67945	0.40978
rs5788207	rs145119206	0.00379	1.539	0.21477
rs5788207	rs10580743	0.01051	4.26878	0.03882
rs5788207	rs3047538	0.00971	3.94185	0.0471
rs5788207	rs3033760	0.00733	2.97639	0.08449
rs3034941	rs3842715	0.00111	0.45006	0.5023
rs3034941	rs145119206	0.00071	0.28684	0.59225
rs3034941	rs10580743	0.00015	0.06102	0.80489
rs3034941	rs3047538	0.00207	0.83867	0.35978
rs3034941	rs3033760	0.01274	5.17111	0.02297
rs3842715	rs145119206	0	0.0002	0.98881
rs3842715	rs10580743	0.0004	0.16282	0.68657
rs3842715	rs3047538	0.00021	0.08581	0.76958
rs3842715	rs3033760	0.00079	0.3188	0.57233
rs145119206	rs10580743	0.00018	0.07107	0.78979
rs145119206	rs3047538	0.01876	7.61502	0.00579
rs145119206	rs3033760	0.00266	1.08	0.2987
rs10580743	rs3047538	4e-05	0.01463	0.90372
rs10580743	rs3033760	0.00019	0.07654	0.78205
rs3047538	rs3033760	2e-05	0.00647	0.93587

## Sheet: Supplementary Table 3
Supplementary Table 3. r2 values, c² and their p-values for pairwise loci in the linkage disequilibrium analyses (Yunnan Miao group)
InDel Marker 1	InDel Marker 2	r2	c²	p-values for c²
rs3029066	rs5891435	0.0086	3.49132	0.06169
rs3029066	rs3045215	1e-05	0.0035	0.95285
rs3029066	rs3839348	0.00988	4.01119	0.0452
rs3029066	rs3831885	0.0085	3.4502	0.06324
rs3029066	rs10533439	0.00286	1.1599	0.28149
rs3029066	rs34477782	0.00116	0.47088	0.49258
rs3029066	rs4647655	0.00966	3.9234	0.04762
rs3029066	rs3028822	0.00025	0.1029	0.74838
rs3029066	rs2307783	0.00484	1.96326	0.16116
rs3029066	rs10555216	0.00245	0.99654	0.31815
rs3029066	rs10569275	9e-05	0.03626	0.84898
rs3029066	rs10538061	0.00433	1.75825	0.18484
rs3029066	rs35434967	0.00504	2.04805	0.1524
rs3029066	rs3840222	0.00274	1.11088	0.29189
rs3029066	rs36038238	0.00072	0.29255	0.58859
rs3029066	rs34921138	0.00127	0.51453	0.47318
rs3029066	rs11273905	0.00956	3.8794	0.04888
rs3029066	rs3840794	0.00666	2.70451	0.10006
rs3029066	rs146391383	6e-05	0.02425	0.87626
rs3029066	rs3830479	0.0048	1.9474	0.16287
rs3029066	rs10534050	0.00869	3.5281	0.06034
rs3029066	rs5788637	0.00328	1.3334	0.2482
rs3029066	rs147090496	0.00204	0.82855	0.36269
rs3029066	rs16432	0.00331	1.34225	0.24664
rs3029066	rs3835409	0.01327	5.38811	0.02027
rs3029066	rs4147539	0.00061	0.2457	0.62012
rs3029066	rs2307840	0.0019	0.77155	0.37974
rs3029066	rs57406754	0.00052	0.2121	0.64512
rs3029066	rs3216799	0.0002	0.08114	0.77575
rs3029066	rs3044252	8e-05	0.03337	0.85505
rs3029066	rs5788207	0.00124	0.50407	0.47772
rs3029066	rs3034941	0.0005	0.20397	0.65154
rs3029066	rs3842715	0.00437	1.77516	0.18274
rs3029066	rs145119206	0.0009	0.36537	0.54554
rs3029066	rs10580743	0.01117	4.53449	0.03322
rs3029066	rs3047538	0.00092	0.37451	0.54056
rs3029066	rs3033760	0.00412	1.67228	0.19595
rs5891435	rs3045215	3e-05	0.01309	0.90892
rs5891435	rs3839348	0.05585	22.6747	0
rs5891435	rs3831885	0.01817	7.37573	0.00661
rs5891435	rs10533439	0	0.00069	0.97904
rs5891435	rs34477782	0.00272	1.10477	0.29322
rs5891435	rs4647655	0.00703	2.85249	0.09123
rs5891435	rs3028822	9e-05	0.03634	0.84882
rs5891435	rs2307783	0.01966	7.98324	0.00472
rs5891435	rs10555216	0.00102	0.41458	0.51966
rs5891435	rs10569275	0.01701	6.908	0.00858
rs5891435	rs10538061	0.0052	2.11067	0.14627
rs5891435	rs35434967	0.00423	1.71604	0.1902
rs5891435	rs3840222	8e-05	0.03203	0.85796
rs5891435	rs36038238	0.02132	8.65444	0.00326
rs5891435	rs34921138	0.00434	1.76275	0.18428
rs5891435	rs11273905	0.00057	0.23012	0.63143
rs5891435	rs3840794	0.00353	1.43416	0.23109
rs5891435	rs146391383	0.00151	0.61457	0.43307
rs5891435	rs3830479	7e-05	0.02747	0.86837
rs5891435	rs10534050	0.00405	1.6455	0.19957
rs5891435	rs5788637	7e-05	0.02701	0.86947
rs5891435	rs147090496	0.0007	0.28484	0.59354
rs5891435	rs16432	0.00131	0.53385	0.46499
rs5891435	rs3835409	0.00193	0.7852	0.37555
rs5891435	rs4147539	0.00233	0.94689	0.33051
rs5891435	rs2307840	0.00676	2.74588	0.09751
rs5891435	rs57406754	0.01994	8.09436	0.00444
rs5891435	rs3216799	0.00051	0.20767	0.6486
rs5891435	rs3044252	0.00162	0.65742	0.41747
rs5891435	rs5788207	0.00276	1.11886	0.29016
rs5891435	rs3034941	0.00247	1.00141	0.31697
rs5891435	rs3842715	0.00092	0.37495	0.54032
rs5891435	rs145119206	0.00129	0.52504	0.4687
rs5891435	rs10580743	2e-05	0.00924	0.92343
rs5891435	rs3047538	0.00011	0.04579	0.83056
rs5891435	rs3033760	0.01067	4.33033	0.03744
rs3045215	rs3839348	0.0019	0.77021	0.38015
rs3045215	rs3831885	0.00198	0.80387	0.36994
rs3045215	rs10533439	0.00445	1.80717	0.17885
rs3045215	rs34477782	0.02119	8.60174	0.00336
rs3045215	rs4647655	0.01417	5.75208	0.01647
rs3045215	rs3028822	0.00234	0.94807	0.33021
rs3045215	rs2307783	0.00422	1.71193	0.19073
rs3045215	rs10555216	0.01358	5.51368	0.01887
rs3045215	rs10569275	0.00523	2.12254	0.14515
rs3045215	rs10538061	1e-05	0.00239	0.96105
rs3045215	rs35434967	0.00128	0.52136	0.47026
rs3045215	rs3840222	0.00215	0.87324	0.35006
rs3045215	rs36038238	0.00064	0.25891	0.61087
rs3045215	rs34921138	0.01103	4.47812	0.03433
rs3045215	rs11273905	0.00787	3.19526	0.07385
rs3045215	rs3840794	0.00237	0.96345	0.32632
rs3045215	rs146391383	0.00411	1.66969	0.1963
rs3045215	rs3830479	0.00558	2.26451	0.13237
rs3045215	rs10534050	8e-05	0.03348	0.85482
rs3045215	rs5788637	0.00047	0.19275	0.66064
rs3045215	rs147090496	0.00238	0.96673	0.3255
rs3045215	rs16432	0.01087	4.41253	0.03568
rs3045215	rs3835409	0.0026	1.05393	0.3046
rs3045215	rs4147539	0.01202	4.87884	0.02719
rs3045215	rs2307840	0.00727	2.95049	0.08585
rs3045215	rs57406754	0.00326	1.3225	0.25014
rs3045215	rs3216799	6e-05	0.02444	0.87577
rs3045215	rs3044252	0.00177	0.71676	0.39721
rs3045215	rs5788207	0.01487	6.03737	0.01401
rs3045215	rs3034941	0.00064	0.25818	0.61137
rs3045215	rs3842715	0.01718	6.97449	0.00827
rs3045215	rs145119206	0.00079	0.3208	0.57113
rs3045215	rs10580743	0.0005	0.20425	0.65131
rs3045215	rs3047538	0.00208	0.8431	0.35851
rs3045215	rs3033760	0.00012	0.04817	0.82627
rs3839348	rs3831885	0.00845	3.42876	0.06407
rs3839348	rs10533439	6e-05	0.02246	0.88087
rs3839348	rs34477782	0.02599	10.5501	0.00116
rs3839348	rs4647655	0.00065	0.26402	0.60737
rs3839348	rs3028822	0.00683	2.7717	0.09594
rs3839348	rs2307783	0.00466	1.89251	0.16892
rs3839348	rs10555216	0.02354	9.55825	0.00199
rs3839348	rs10569275	0.00013	0.053	0.81792
rs3839348	rs10538061	0.00331	1.34184	0.24671
rs3839348	rs35434967	0.00346	1.40483	0.23592
rs3839348	rs3840222	0.00014	0.05694	0.81141
rs3839348	rs36038238	0.00464	1.88583	0.16967
rs3839348	rs34921138	1e-05	0.00568	0.93994
rs3839348	rs11273905	0.00013	0.0529	0.81808
rs3839348	rs3840794	4e-05	0.01587	0.89975
rs3839348	rs146391383	0.00673	2.73372	0.09825
rs3839348	rs3830479	0.00563	2.28776	0.1304
rs3839348	rs10534050	0.00285	1.15788	0.28191
rs3839348	rs5788637	0.00163	0.66162	0.41599
rs3839348	rs147090496	0.0078	3.16534	0.07522
rs3839348	rs16432	0.00013	0.05367	0.81679
rs3839348	rs3835409	0.03485	14.1492	0.00017
rs3839348	rs4147539	0.0164	6.65914	0.00986
rs3839348	rs2307840	0.01167	4.73956	0.02948
rs3839348	rs57406754	0.00209	0.84936	0.35673
rs3839348	rs3216799	0.0004	0.16058	0.68862
rs3839348	rs3044252	9e-05	0.03571	0.85012
rs3839348	rs5788207	0.00204	0.82738	0.36303
rs3839348	rs3034941	0.00097	0.39431	0.53004
rs3839348	rs3842715	0.0015	0.6086	0.43532
rs3839348	rs145119206	0.01761	7.14919	0.0075
rs3839348	rs10580743	0.00304	1.23366	0.2667
rs3839348	rs3047538	0.02804	11.3848	0.00074
rs3839348	rs3033760	0.00121	0.48961	0.4841
rs3831885	rs10533439	0.01111	4.51098	0.03368
rs3831885	rs34477782	0.00741	3.0066	0.08293
rs3831885	rs4647655	3e-05	0.01393	0.90604
rs3831885	rs3028822	0	0.00038	0.98451
rs3831885	rs2307783	0.00226	0.91778	0.33806
rs3831885	rs10555216	0.00036	0.14562	0.70276
rs3831885	rs10569275	0.01016	4.12642	0.04222
rs3831885	rs10538061	0.00053	0.21399	0.64366
rs3831885	rs35434967	8e-05	0.03372	0.85429
rs3831885	rs3840222	6e-05	0.02339	0.87844
rs3831885	rs36038238	0.00345	1.39936	0.23683
rs3831885	rs34921138	0.00181	0.73519	0.39121
rs3831885	rs11273905	0.00172	0.69997	0.40279
rs3831885	rs3840794	0.00933	3.78784	0.05163
rs3831885	rs146391383	0.00082	0.33431	0.56313
rs3831885	rs3830479	0.00824	3.34731	0.06732
rs3831885	rs10534050	0.01732	7.03017	0.00801
rs3831885	rs5788637	0.00126	0.51033	0.475
rs3831885	rs147090496	0.00025	0.1023	0.74908
rs3831885	rs16432	0.00097	0.39223	0.53113
rs3831885	rs3835409	0.00235	0.95391	0.32873
rs3831885	rs4147539	0.00362	1.4716	0.22509
rs3831885	rs2307840	0.00024	0.09761	0.75471
rs3831885	rs57406754	0.00837	3.39943	0.06522
rs3831885	rs3216799	0.00481	1.95194	0.16238
rs3831885	rs3044252	0.00248	1.00572	0.31593
rs3831885	rs5788207	0.00198	0.80474	0.36968
rs3831885	rs3034941	0.00065	0.26441	0.6071
rs3831885	rs3842715	0.00212	0.86178	0.35324
rs3831885	rs145119206	0.01268	5.14922	0.02326
rs3831885	rs10580743	0.00394	1.59811	0.20617
rs3831885	rs3047538	0.01153	4.68025	0.03051
rs3831885	rs3033760	0.00587	2.38363	0.12261
rs10533439	rs34477782	0.00547	2.22039	0.1362
rs10533439	rs4647655	0.00276	1.11888	0.29016
rs10533439	rs3028822	0.00582	2.36295	0.12425
rs10533439	rs2307783	0.003	1.21635	0.27008
rs10533439	rs10555216	0.00048	0.196	0.65797
rs10533439	rs10569275	0.00013	0.05175	0.82005
rs10533439	rs10538061	1e-05	0.00502	0.94354
rs10533439	rs35434967	0.00572	2.32159	0.12759
rs10533439	rs3840222	0.00069	0.28195	0.59542
rs10533439	rs36038238	0.00038	0.15595	0.69291
rs10533439	rs34921138	0.00123	0.49979	0.47959
rs10533439	rs11273905	0.02078	8.4352	0.00368
rs10533439	rs3840794	0.00011	0.04481	0.83236
rs10533439	rs146391383	0.00086	0.34724	0.55568
rs10533439	rs3830479	0.01782	7.23628	0.00714
rs10533439	rs10534050	0	0.00047	0.98266
rs10533439	rs5788637	0.00028	0.11337	0.73634
rs10533439	rs147090496	0.00531	2.1568	0.14194
rs10533439	rs16432	0.0023	0.93211	0.33432
rs10533439	rs3835409	0.0056	2.27516	0.13146
rs10533439	rs4147539	0.002	0.81203	0.36752
rs10533439	rs2307840	0.00095	0.38471	0.53509
rs10533439	rs57406754	0.01021	4.1466	0.04172
rs10533439	rs3216799	0.00048	0.1933	0.66018
rs10533439	rs3044252	1e-05	0.00299	0.95641
rs10533439	rs5788207	0.00278	1.13012	0.28775
rs10533439	rs3034941	0.00053	0.21474	0.64308
rs10533439	rs3842715	0.01157	4.69656	0.03022
rs10533439	rs145119206	0.00307	1.24533	0.26445
rs10533439	rs10580743	0.00095	0.38544	0.5347
rs10533439	rs3047538	0.0001	0.04101	0.83952
rs10533439	rs3033760	0.00112	0.4556	0.49969
rs34477782	rs4647655	0	0.00137	0.97051
rs34477782	rs3028822	0	0	0.99843
rs34477782	rs2307783	0.00147	0.59878	0.43904
rs34477782	rs10555216	0.00026	0.10563	0.74518
rs34477782	rs10569275	0.00092	0.37172	0.54207
rs34477782	rs10538061	0.01141	4.63221	0.03138
rs34477782	rs35434967	0.01309	5.31288	0.02117
rs34477782	rs3840222	0.0009	0.36587	0.54526
rs34477782	rs36038238	0.01835	7.4519	0.00634
rs34477782	rs34921138	0.00075	0.30338	0.58177
rs34477782	rs11273905	0.00115	0.46614	0.49477
rs34477782	rs3840794	5e-05	0.02019	0.88701
rs34477782	rs146391383	0.00082	0.33414	0.56323
rs34477782	rs3830479	0.00589	2.39182	0.12197
rs34477782	rs10534050	0.00016	0.06692	0.79588
rs34477782	rs5788637	0.00843	3.42183	0.06434
rs34477782	rs147090496	0.006	2.43697	0.1185
rs34477782	rs16432	0.00732	2.97269	0.08468
rs34477782	rs3835409	0.00189	0.76752	0.38098
rs34477782	rs4147539	0.0014	0.56722	0.45137
rs34477782	rs2307840	0.0003	0.11993	0.72911
rs34477782	rs57406754	0.0021	0.85454	0.35527
rs34477782	rs3216799	0.0001	0.03863	0.84419
rs34477782	rs3044252	0.0047	1.90736	0.16726
rs34477782	rs5788207	0	0.0007	0.97891
rs34477782	rs3034941	1e-05	0.00601	0.93822
rs34477782	rs3842715	0.00045	0.18183	0.6698
rs34477782	rs145119206	0.00551	2.23507	0.13491
rs34477782	rs10580743	0.00255	1.03666	0.3086
rs34477782	rs3047538	0.00045	0.18322	0.66862
rs34477782	rs3033760	0.01745	7.08463	0.00777
rs4647655	rs3028822	2e-05	0.00778	0.9297
rs4647655	rs2307783	0.00839	3.40649	0.06494
rs4647655	rs10555216	0.00367	1.49051	0.22214
rs4647655	rs10569275	0.00192	0.78008	0.37712
rs4647655	rs10538061	0.00165	0.66842	0.4136
rs4647655	rs35434967	0.01879	7.62797	0.00575
rs4647655	rs3840222	0.01301	5.28256	0.02154
rs4647655	rs36038238	0.00712	2.89183	0.08903
rs4647655	rs34921138	0.00061	0.24617	0.61978
rs4647655	rs11273905	0.00095	0.38447	0.53522
rs4647655	rs3840794	0.0012	0.48545	0.48596
rs4647655	rs146391383	0.01617	6.56535	0.0104
rs4647655	rs3830479	0.00503	2.04388	0.15282
rs4647655	rs10534050	0.0025	1.01581	0.31351
rs4647655	rs5788637	0.01389	5.63777	0.01758
rs4647655	rs147090496	0.00056	0.22749	0.63339
rs4647655	rs16432	0.01451	5.89165	0.01521
rs4647655	rs3835409	0.00046	0.18643	0.66591
rs4647655	rs4147539	5e-05	0.01844	0.89199
rs4647655	rs2307840	6e-05	0.02448	0.87568
rs4647655	rs57406754	0.01047	4.25149	0.03922
rs4647655	rs3216799	0.00363	1.47324	0.22484
rs4647655	rs3044252	0.00725	2.94372	0.08621
rs4647655	rs5788207	0.0018	0.73048	0.39273
rs4647655	rs3034941	2e-05	0.00855	0.92631
rs4647655	rs3842715	0.00333	1.35337	0.24469
rs4647655	rs145119206	9e-05	0.03518	0.85121
rs4647655	rs10580743	0.00553	2.24695	0.13388
rs4647655	rs3047538	0.00177	0.71775	0.39688
rs4647655	rs3033760	0.00051	0.20686	0.64924
rs3028822	rs2307783	0.00973	3.94979	0.04688
rs3028822	rs10555216	0.00324	1.31556	0.25139
rs3028822	rs10569275	0.00015	0.06266	0.80235
rs3028822	rs10538061	0.00212	0.85918	0.35397
rs3028822	rs35434967	0.00112	0.45467	0.50013
rs3028822	rs3840222	0.00012	0.04993	0.82318
rs3028822	rs36038238	0.00139	0.56312	0.453
rs3028822	rs34921138	0.0002	0.08162	0.77511
rs3028822	rs11273905	0.00673	2.7313	0.0984
rs3028822	rs3840794	0.00403	1.63811	0.20058
rs3028822	rs146391383	0.00443	1.79718	0.18005
rs3028822	rs3830479	0.00233	0.94599	0.33074
rs3028822	rs10534050	0.00264	1.07137	0.30064
rs3028822	rs5788637	0.0002	0.08276	0.7736
rs3028822	rs147090496	0.03388	13.756	0.00021
rs3028822	rs16432	0.00502	2.03657	0.15356
rs3028822	rs3835409	0.00222	0.90098	0.34252
rs3028822	rs4147539	0.00153	0.62037	0.43091
rs3028822	rs2307840	0.00178	0.72293	0.39518
rs3028822	rs57406754	0.04326	17.5631	3e-05
rs3028822	rs3216799	0.00523	2.12217	0.14518
rs3028822	rs3044252	0.00135	0.54619	0.45988
rs3028822	rs5788207	0.00719	2.92007	0.08748
rs3028822	rs3034941	0.0037	1.50356	0.22012
rs3028822	rs3842715	5e-05	0.02213	0.88174
rs3028822	rs145119206	0.0036	1.45988	0.22695
rs3028822	rs10580743	0.00043	0.17296	0.6775
rs3028822	rs3047538	0.0002	0.08004	0.77724
rs3028822	rs3033760	0.00142	0.57853	0.44689
rs2307783	rs10555216	0.00326	1.32216	0.25021
rs2307783	rs10569275	0.00559	2.27054	0.13185
rs2307783	rs10538061	0.00204	0.82899	0.36257
rs2307783	rs35434967	7e-05	0.02772	0.86776
rs2307783	rs3840222	0.00077	0.31386	0.57532
rs2307783	rs36038238	0.00399	1.62063	0.203
rs2307783	rs34921138	0.00053	0.21506	0.64283
rs2307783	rs11273905	4e-05	0.01506	0.90233
rs2307783	rs3840794	0.00171	0.69346	0.40499
rs2307783	rs146391383	0.00046	0.18873	0.66397
rs2307783	rs3830479	0.01232	5.00358	0.02529
rs2307783	rs10534050	0.00182	0.73697	0.39063
rs2307783	rs5788637	0.00544	2.21005	0.13711
rs2307783	rs147090496	0.00288	1.17112	0.27917
rs2307783	rs16432	0.00404	1.6404	0.20027
rs2307783	rs3835409	0.00589	2.39097	0.12204
rs2307783	rs4147539	0.00341	1.38579	0.23912
rs2307783	rs2307840	0.00312	1.26599	0.26052
rs2307783	rs57406754	0.00585	2.3752	0.12328
rs2307783	rs3216799	0.00293	1.18833	0.27567
rs2307783	rs3044252	0.00269	1.09181	0.29607
rs2307783	rs5788207	0.01276	5.17888	0.02286
rs2307783	rs3034941	0.01377	5.59232	0.01804
rs2307783	rs3842715	0.00363	1.47446	0.22464
rs2307783	rs145119206	0.00093	0.3787	0.5383
rs2307783	rs10580743	0.00012	0.04681	0.82872
rs2307783	rs3047538	0.00337	1.36648	0.24242
rs2307783	rs3033760	0.00025	0.10079	0.75089
rs10555216	rs10569275	0.0009	0.36705	0.54462
rs10555216	rs10538061	0.00038	0.15413	0.69462
rs10555216	rs35434967	0.00279	1.13244	0.28726
rs10555216	rs3840222	0.00138	0.55873	0.45477
rs10555216	rs36038238	0.00342	1.38715	0.23889
rs10555216	rs34921138	0.00156	0.63493	0.42555
rs10555216	rs11273905	0.00386	1.56885	0.21037
rs10555216	rs3840794	0.0022	0.89202	0.34493
rs10555216	rs146391383	9e-05	0.03495	0.8517
rs10555216	rs3830479	0.00689	2.79754	0.09441
rs10555216	rs10534050	0.00063	0.25592	0.61294
rs10555216	rs5788637	0.00124	0.50445	0.47755
rs10555216	rs147090496	0.00075	0.3041	0.58132
rs10555216	rs16432	0.00171	0.69509	0.40444
rs10555216	rs3835409	0.00234	0.95049	0.32959
rs10555216	rs4147539	0.0119	4.82943	0.02798
rs10555216	rs2307840	0.00067	0.27239	0.60173
rs10555216	rs57406754	0.01996	8.1057	0.00441
rs10555216	rs3216799	4e-05	0.01632	0.89835
rs10555216	rs3044252	0.00061	0.24741	0.6189
rs10555216	rs5788207	0.01019	4.13631	0.04197
rs10555216	rs3034941	0.00296	1.2033	0.27266
rs10555216	rs3842715	0.02096	8.50851	0.00353
rs10555216	rs145119206	0.0074	3.00395	0.08306
rs10555216	rs10580743	0.00643	2.61011	0.10618
rs10555216	rs3047538	0.00369	1.49966	0.22072
rs10555216	rs3033760	0.00162	0.65926	0.41682
rs10569275	rs10538061	0	0	0.99902
rs10569275	rs35434967	0.0023	0.93573	0.33338
rs10569275	rs3840222	0.00193	0.78198	0.37654
rs10569275	rs36038238	0.00584	2.36934	0.12374
rs10569275	rs34921138	0.00359	1.45573	0.22761
rs10569275	rs11273905	0.00087	0.35283	0.55251
rs10569275	rs3840794	0.00224	0.91099	0.33985
rs10569275	rs146391383	0.00045	0.1808	0.67069
rs10569275	rs3830479	0.05174	21.0053	0
rs10569275	rs10534050	0.00321	1.30408	0.25347
rs10569275	rs5788637	0.00232	0.94295	0.33152
rs10569275	rs147090496	0.00092	0.37336	0.54118
rs10569275	rs16432	0.00086	0.34881	0.55479
rs10569275	rs3835409	0.00626	2.54138	0.1109
rs10569275	rs4147539	0.00202	0.81957	0.36531
rs10569275	rs2307840	0.00473	1.9193	0.16593
rs10569275	rs57406754	0.01076	4.36705	0.03664
rs10569275	rs3216799	0.00153	0.61997	0.43106
rs10569275	rs3044252	0.00072	0.29146	0.58929
rs10569275	rs5788207	0.00231	0.93899	0.33254
rs10569275	rs3034941	0.00407	1.6512	0.1988
rs10569275	rs3842715	0.00378	1.53638	0.21516
rs10569275	rs145119206	5e-05	0.02193	0.88228
rs10569275	rs10580743	0.00305	1.23944	0.26558
rs10569275	rs3047538	0.00104	0.42057	0.51666
rs10569275	rs3033760	0.00326	1.32286	0.25008
rs10538061	rs35434967	0.00354	1.43883	0.23033
rs10538061	rs3840222	0.00769	3.1219	0.07725
rs10538061	rs36038238	2e-05	0.00655	0.93548
rs10538061	rs34921138	0.00045	0.18456	0.66748
rs10538061	rs11273905	0.01322	5.36895	0.0205
rs10538061	rs3840794	0.00068	0.27512	0.59992
rs10538061	rs146391383	0.04939	20.0525	1e-05
rs10538061	rs3830479	0.00432	1.75347	0.18544
rs10538061	rs10534050	0.00664	2.69674	0.10055
rs10538061	rs5788637	0.0163	6.61713	0.0101
rs10538061	rs147090496	0.00183	0.74273	0.38879
rs10538061	rs16432	0.00077	0.31264	0.57607
rs10538061	rs3835409	0.00017	0.07014	0.79113
rs10538061	rs4147539	0.00856	3.47581	0.06227
rs10538061	rs2307840	0.00547	2.2209	0.13615
rs10538061	rs57406754	0.01075	4.3638	0.03671
rs10538061	rs3216799	0.00613	2.48858	0.11468
rs10538061	rs3044252	0.0022	0.89372	0.34447
rs10538061	rs5788207	0.00057	0.23283	0.62943
rs10538061	rs3034941	0.00776	3.14965	0.07594
rs10538061	rs3842715	3e-05	0.01056	0.91814
rs10538061	rs145119206	0.00067	0.27299	0.60133
rs10538061	rs10580743	0	0.0018	0.96613
rs10538061	rs3047538	8e-05	0.03428	0.85311
rs10538061	rs3033760	0.00063	0.25624	0.61272
rs35434967	rs3840222	0.0048	1.95034	0.16255
rs35434967	rs36038238	0.00521	2.11444	0.14592
rs35434967	rs34921138	0.0036	1.46234	0.22656
rs35434967	rs11273905	0.00536	2.17541	0.14023
rs35434967	rs3840794	5e-05	0.02168	0.88295
rs35434967	rs146391383	0.00159	0.64417	0.42221
rs35434967	rs3830479	0.00326	1.32267	0.25011
rs35434967	rs10534050	0.00217	0.8825	0.34752
rs35434967	rs5788637	0.00038	0.15412	0.69462
rs35434967	rs147090496	0.00061	0.24804	0.61846
rs35434967	rs16432	0.01242	5.04177	0.02474
rs35434967	rs3835409	0.00066	0.26635	0.60579
rs35434967	rs4147539	0.0121	4.91392	0.02664
rs35434967	rs2307840	0.00203	0.82429	0.36393
rs35434967	rs57406754	0.00203	0.82505	0.36371
rs35434967	rs3216799	0.01655	6.71746	0.00955
rs35434967	rs3044252	0.02015	8.18063	0.00423
rs35434967	rs5788207	0.00243	0.98538	0.32087
rs35434967	rs3034941	0	7e-05	0.99355
rs35434967	rs3842715	0.00958	3.88765	0.04864
rs35434967	rs145119206	0.01784	7.24472	0.00711
rs35434967	rs10580743	0.00199	0.80875	0.36849
rs35434967	rs3047538	0.00033	0.13388	0.71444
rs35434967	rs3033760	0.00254	1.03183	0.30973
rs3840222	rs36038238	0.00634	2.57323	0.10869
rs3840222	rs34921138	0.00766	3.10816	0.0779
rs3840222	rs11273905	0.00013	0.05446	0.81548
rs3840222	rs3840794	0.00213	0.86651	0.35192
rs3840222	rs146391383	0.00096	0.38941	0.53261
rs3840222	rs3830479	3e-05	0.01332	0.90812
rs3840222	rs10534050	0.00578	2.34828	0.12542
rs3840222	rs5788637	0.00742	3.01105	0.0827
rs3840222	rs147090496	0.00506	2.05355	0.15185
rs3840222	rs16432	0.00072	0.29059	0.58984
rs3840222	rs3835409	0.00798	3.2391	0.0719
rs3840222	rs4147539	0.0002	0.08047	0.77666
rs3840222	rs2307840	0.01181	4.79498	0.02854
rs3840222	rs57406754	0.01078	4.37839	0.0364
rs3840222	rs3216799	0.00169	0.68669	0.40729
rs3840222	rs3044252	0.00155	0.62775	0.42818
rs3840222	rs5788207	0.00025	0.10165	0.74986
rs3840222	rs3034941	0.00363	1.4729	0.22489
rs3840222	rs3842715	0.00263	1.06878	0.30122
rs3840222	rs145119206	0.00842	3.41695	0.06453
rs3840222	rs10580743	0.00038	0.15612	0.69276
rs3840222	rs3047538	0.03835	15.5684	8e-05
rs3840222	rs3033760	0	8e-05	0.99274
rs36038238	rs34921138	0.00306	1.24276	0.26494
rs36038238	rs11273905	0.00114	0.46291	0.49627
rs36038238	rs3840794	0.00096	0.39076	0.5319
rs36038238	rs146391383	0.01389	5.63771	0.01758
rs36038238	rs3830479	8e-05	0.03266	0.85659
rs36038238	rs10534050	0.00179	0.72625	0.3941
rs36038238	rs5788637	0.00104	0.42356	0.51516
rs36038238	rs147090496	0.00133	0.54067	0.46216
rs36038238	rs16432	0.00283	1.14862	0.28384
rs36038238	rs3835409	0.00983	3.99075	0.04575
rs36038238	rs4147539	0.00026	0.10549	0.74534
rs36038238	rs2307840	8e-05	0.03193	0.85818
rs36038238	rs57406754	0.00961	3.90227	0.04822
rs36038238	rs3216799	0.0005	0.20357	0.65186
rs36038238	rs3044252	0.00113	0.45767	0.49872
rs36038238	rs5788207	0.00798	3.2391	0.0719
rs36038238	rs3034941	0.00554	2.24755	0.13383
rs36038238	rs3842715	0.0013	0.528	0.46745
rs36038238	rs145119206	0.00694	2.81879	0.09317
rs36038238	rs10580743	0.00018	0.0714	0.78931
rs36038238	rs3047538	0.00329	1.33635	0.24768
rs36038238	rs3033760	0.53115	215.648	0
rs34921138	rs11273905	0.00262	1.0642	0.30226
rs34921138	rs3840794	0.00029	0.11687	0.73246
rs34921138	rs146391383	0.00738	2.99608	0.08347
rs34921138	rs3830479	0.00033	0.13307	0.71527
rs34921138	rs10534050	0.0004	0.161	0.68823
rs34921138	rs5788637	0	0.00079	0.97758
rs34921138	rs147090496	0.02691	10.9268	0.00095
rs34921138	rs16432	0.00276	1.12049	0.28981
rs34921138	rs3835409	0.00025	0.10348	0.74769
rs34921138	rs4147539	4e-05	0.01629	0.89843
rs34921138	rs2307840	0.00303	1.22992	0.26742
rs34921138	rs57406754	0.00261	1.05788	0.3037
rs34921138	rs3216799	0.00129	0.52415	0.46908
rs34921138	rs3044252	0.00094	0.38283	0.53609
rs34921138	rs5788207	0.00651	2.64496	0.10388
rs34921138	rs3034941	0.00153	0.62085	0.43073
rs34921138	rs3842715	0.00024	0.09728	0.75512
rs34921138	rs145119206	0.00711	2.88667	0.08932
rs34921138	rs10580743	0.01108	4.50031	0.03389
rs34921138	rs3047538	0.00895	3.63339	0.05663
rs34921138	rs3033760	0.00226	0.91696	0.33828
rs11273905	rs3840794	0.00874	3.54665	0.05967
rs11273905	rs146391383	1e-05	0.005	0.94362
rs11273905	rs3830479	0.00228	0.92573	0.33597
rs11273905	rs10534050	0.00536	2.17538	0.14023
rs11273905	rs5788637	0.00068	0.27576	0.59949
rs11273905	rs147090496	0.00948	3.85004	0.04974
rs11273905	rs16432	0.00495	2.0116	0.1561
rs11273905	rs3835409	0.00029	0.11672	0.73262
rs11273905	rs4147539	1e-05	0.00316	0.95518
rs11273905	rs2307840	0.00113	0.45992	0.49766
rs11273905	rs57406754	0.00045	0.18203	0.66963
rs11273905	rs3216799	0.00035	0.14355	0.70478
rs11273905	rs3044252	0.00799	3.24229	0.07176
rs11273905	rs5788207	0.00381	1.5449	0.21389
rs11273905	rs3034941	0	0.00122	0.97216
rs11273905	rs3842715	2e-05	0.00892	0.92478
rs11273905	rs145119206	0.00129	0.52569	0.46843
rs11273905	rs10580743	0.01358	5.51378	0.01887
rs11273905	rs3047538	0.00332	1.34854	0.24553
rs11273905	rs3033760	0.01429	5.80068	0.01602
rs3840794	rs146391383	0.00078	0.31805	0.57278
rs3840794	rs3830479	0.00345	1.40118	0.23653
rs3840794	rs10534050	0.03891	15.7994	7e-05
rs3840794	rs5788637	0.0003	0.12014	0.72888
rs3840794	rs147090496	0.00577	2.34123	0.12599
rs3840794	rs16432	0.00255	1.03665	0.3086
rs3840794	rs3835409	0.00034	0.1361	0.71219
rs3840794	rs4147539	0.0214	8.68778	0.0032
rs3840794	rs2307840	0.00016	0.06624	0.7969
rs3840794	rs57406754	0.0005	0.20102	0.6539
rs3840794	rs3216799	0.00923	3.74879	0.05285
rs3840794	rs3044252	0.00126	0.51272	0.47396
rs3840794	rs5788207	0.00264	1.0701	0.30092
rs3840794	rs3034941	0.00082	0.33299	0.5639
rs3840794	rs3842715	0.00377	1.53064	0.21602
rs3840794	rs145119206	0.00215	0.87412	0.34982
rs3840794	rs10580743	0.0038	1.54446	0.21396
rs3840794	rs3047538	1e-05	0.00426	0.94794
rs3840794	rs3033760	0.00041	0.16786	0.68202
rs146391383	rs3830479	0.00024	0.09737	0.75501
rs146391383	rs10534050	0.00047	0.19227	0.66104
rs146391383	rs5788637	0.00588	2.38653	0.12238
rs146391383	rs147090496	7e-05	0.02721	0.86897
rs146391383	rs16432	0.00031	0.12784	0.72069
rs146391383	rs3835409	0.00065	0.26434	0.60715
rs146391383	rs4147539	0.00031	0.12639	0.7222
rs146391383	rs2307840	0.00142	0.57607	0.44786
rs146391383	rs57406754	0.00074	0.29953	0.58417
rs146391383	rs3216799	0.00262	1.06181	0.3028
rs146391383	rs3044252	0.00025	0.10176	0.74973
rs146391383	rs5788207	0.00233	0.94523	0.33094
rs146391383	rs3034941	0.00085	0.34324	0.55796
rs146391383	rs3842715	0.01934	7.85241	0.00508
rs146391383	rs145119206	0.00017	0.06877	0.79314
rs146391383	rs10580743	0.00099	0.40391	0.52508
rs146391383	rs3047538	0.00118	0.47758	0.48952
rs146391383	rs3033760	0.00653	2.65207	0.10342
rs3830479	rs10534050	0.00034	0.13957	0.70871
rs3830479	rs5788637	0.00295	1.19722	0.27388
rs3830479	rs147090496	0.00198	0.80552	0.36945
rs3830479	rs16432	0.00276	1.12091	0.28972
rs3830479	rs3835409	0.01596	6.4803	0.01091
rs3830479	rs4147539	0.0002	0.0827	0.77367
rs3830479	rs2307840	0.0032	1.30061	0.2541
rs3830479	rs57406754	4e-05	0.01699	0.89629
rs3830479	rs3216799	0.00399	1.62002	0.20309
rs3830479	rs3044252	0.00221	0.89605	0.34384
rs3830479	rs5788207	0.00046	0.18633	0.66599
rs3830479	rs3034941	0.00186	0.75323	0.38545
rs3830479	rs3842715	0.00022	0.0893	0.76507
rs3830479	rs145119206	0.00553	2.24646	0.13392
rs3830479	rs10580743	0.00109	0.44184	0.50624
rs3830479	rs3047538	0.00224	0.90816	0.3406
rs3830479	rs3033760	0.01072	4.3526	0.03695
rs10534050	rs5788637	0.0008	0.32314	0.56973
rs10534050	rs147090496	0.00119	0.48178	0.48762
rs10534050	rs16432	0.00136	0.553	0.45709
rs10534050	rs3835409	0.0005	0.20332	0.65205
rs10534050	rs4147539	0.00228	0.92741	0.33554
rs10534050	rs2307840	0.01289	5.23236	0.02217
rs10534050	rs57406754	0.00017	0.07027	0.79095
rs10534050	rs3216799	4e-05	0.01495	0.90267
rs10534050	rs3044252	0.02006	8.14354	0.00432
rs10534050	rs5788207	0.00384	1.56087	0.21154
rs10534050	rs3034941	0.00051	0.20745	0.64877
rs10534050	rs3842715	0.02702	10.9716	0.00093
rs10534050	rs145119206	0.00071	0.28663	0.59239
rs10534050	rs10580743	0.00222	0.90054	0.34264
rs10534050	rs3047538	0.00011	0.0451	0.83183
rs10534050	rs3033760	0.00051	0.20881	0.6477
rs5788637	rs147090496	0.00106	0.43223	0.51089
rs5788637	rs16432	0.00821	3.33307	0.0679
rs5788637	rs3835409	0.00838	3.4028	0.06509
rs5788637	rs4147539	0.0007	0.28594	0.59283
rs5788637	rs2307840	0.00175	0.70954	0.3996
rs5788637	rs57406754	0.01761	7.149	0.0075
rs5788637	rs3216799	0.00578	2.34576	0.12562
rs5788637	rs3044252	0.009	3.65502	0.0559
rs5788637	rs5788207	0.00052	0.21271	0.64465
rs5788637	rs3034941	1e-05	0.00456	0.94614
rs5788637	rs3842715	0.01164	4.72571	0.02971
rs5788637	rs145119206	0.00044	0.17889	0.67233
rs5788637	rs10580743	0.00069	0.28039	0.59645
rs5788637	rs3047538	0.00678	2.75443	0.09699
rs5788637	rs3033760	0.00129	0.52445	0.46895
rs147090496	rs16432	0.00089	0.35999	0.54851
rs147090496	rs3835409	4e-05	0.01798	0.89332
rs147090496	rs4147539	0.00422	1.71164	0.19077
rs147090496	rs2307840	0.00336	1.36497	0.24268
rs147090496	rs57406754	0.02096	8.50859	0.00353
rs147090496	rs3216799	0.0018	0.73072	0.39265
rs147090496	rs3044252	0.00433	1.75922	0.18472
rs147090496	rs5788207	0.00179	0.72628	0.39409
rs147090496	rs3034941	0.00048	0.1938	0.65977
rs147090496	rs3842715	0.01986	8.06181	0.00452
rs147090496	rs145119206	0.0114	4.62915	0.03143
rs147090496	rs10580743	0.00011	0.04406	0.83375
rs147090496	rs3047538	1e-05	0.00539	0.94146
rs147090496	rs3033760	5e-05	0.01914	0.88998
rs16432	rs3835409	0.00438	1.77851	0.18233
rs16432	rs4147539	0.00379	1.53933	0.21472
rs16432	rs2307840	0.00017	0.06762	0.79484
rs16432	rs57406754	4e-05	0.01569	0.90032
rs16432	rs3216799	0.00154	0.62652	0.42864
rs16432	rs3044252	0.00525	2.13256	0.1442
rs16432	rs5788207	0.01134	4.60501	0.03188
rs16432	rs3034941	0.00216	0.87544	0.34945
rs16432	rs3842715	0.01189	4.82936	0.02798
rs16432	rs145119206	0.00011	0.0438	0.83423
rs16432	rs10580743	0.02886	11.716	0.00062
rs16432	rs3047538	0.00041	0.1658	0.68387
rs16432	rs3033760	0.00314	1.27281	0.25924
rs3835409	rs4147539	0.00025	0.1025	0.74886
rs3835409	rs2307840	0.00012	0.04971	0.82357
rs3835409	rs57406754	0.00276	1.12188	0.28951
rs3835409	rs3216799	0.0035	1.42284	0.23294
rs3835409	rs3044252	0.00572	2.32142	0.1276
rs3835409	rs5788207	0.00935	3.79742	0.05133
rs3835409	rs3034941	0	0.00016	0.98995
rs3835409	rs3842715	1e-05	0.00607	0.93791
rs3835409	rs145119206	0.00259	1.0524	0.30496
rs3835409	rs10580743	1e-05	0.0053	0.94199
rs3835409	rs3047538	0.00614	2.49134	0.11447
rs3835409	rs3033760	0.02068	8.39663	0.00376
rs4147539	rs2307840	0.0018	0.73203	0.39223
rs4147539	rs57406754	0.00412	1.67428	0.19569
rs4147539	rs3216799	0.00015	0.06049	0.80572
rs4147539	rs3044252	0.00302	1.22528	0.26833
rs4147539	rs5788207	0.0015	0.60835	0.43541
rs4147539	rs3034941	0.00144	0.5837	0.44487
rs4147539	rs3842715	0.00074	0.29875	0.58467
rs4147539	rs145119206	0.03676	14.9237	0.00011
rs4147539	rs10580743	0.00307	1.24502	0.26451
rs4147539	rs3047538	0.00305	1.23993	0.26548
rs4147539	rs3033760	0.00041	0.16553	0.68412
rs2307840	rs57406754	0.00335	1.36167	0.24325
rs2307840	rs3216799	0.00077	0.31174	0.57661
rs2307840	rs3044252	0.00774	3.1408	0.07636
rs2307840	rs5788207	0.00032	0.1315	0.71688
rs2307840	rs3034941	0.01805	7.32684	0.00679
rs2307840	rs3842715	0.00014	0.05746	0.81056
rs2307840	rs145119206	4e-05	0.0171	0.89595
rs2307840	rs10580743	0.00107	0.43626	0.50893
rs2307840	rs3047538	0.00146	0.59449	0.44069
rs2307840	rs3033760	0.00176	0.71554	0.39761
rs57406754	rs3216799	0.01222	4.96007	0.02594
rs57406754	rs3044252	0.00121	0.49221	0.48294
rs57406754	rs5788207	0.0001	0.03861	0.84423
rs57406754	rs3034941	0.00359	1.4588	0.22712
rs57406754	rs3842715	0.00882	3.57915	0.05851
rs57406754	rs145119206	1e-05	0.00235	0.96133
rs57406754	rs10580743	0.00228	0.92637	0.33581
rs57406754	rs3047538	0.00653	2.64924	0.1036
rs57406754	rs3033760	0.00448	1.82032	0.17727
rs3216799	rs3044252	0.01052	4.27212	0.03874
rs3216799	rs5788207	0.00022	0.08877	0.76575
rs3216799	rs3034941	0.00183	0.74369	0.38848
rs3216799	rs3842715	0.01321	5.36457	0.02055
rs3216799	rs145119206	0.00669	2.71569	0.09937
rs3216799	rs10580743	0.00106	0.42976	0.51211
rs3216799	rs3047538	0.0172	6.9829	0.00823
rs3216799	rs3033760	0.00018	0.07303	0.78697
rs3044252	rs5788207	0.00652	2.64898	0.10362
rs3044252	rs3034941	0.00144	0.58459	0.44452
rs3044252	rs3842715	0.00217	0.8816	0.34776
rs3044252	rs145119206	0.00032	0.12815	0.72036
rs3044252	rs10580743	0.0016	0.65113	0.41971
rs3044252	rs3047538	0.00183	0.74125	0.38926
rs3044252	rs3033760	1e-05	0.00212	0.96323
rs5788207	rs3034941	0	0.00126	0.97167
rs5788207	rs3842715	0.00309	1.25589	0.26243
rs5788207	rs145119206	5e-05	0.02171	0.88286
rs5788207	rs10580743	0.00304	1.2324	0.26694
rs5788207	rs3047538	0.00342	1.39018	0.23837
rs5788207	rs3033760	0.00112	0.45672	0.49916
rs3034941	rs3842715	0.00261	1.05772	0.30374
rs3034941	rs145119206	0.00109	0.44339	0.50549
rs3034941	rs10580743	0	0.00041	0.98386
rs3034941	rs3047538	0.00277	1.12358	0.28915
rs3034941	rs3033760	0.00068	0.27488	0.60008
rs3842715	rs145119206	0.00462	1.8741	0.17101
rs3842715	rs10580743	0.00156	0.6323	0.42651
rs3842715	rs3047538	0.02375	9.64414	0.0019
rs3842715	rs3033760	1e-05	0.00577	0.93943
rs145119206	rs10580743	8e-05	0.0317	0.85868
rs145119206	rs3047538	2e-05	0.00994	0.92059
rs145119206	rs3033760	0.01506	6.11552	0.0134
rs10580743	rs3047538	0.01212	4.92086	0.02653
rs10580743	rs3033760	0.00622	2.52496	0.11206
rs3047538	rs3033760	0.0029	1.17557	0.27826

## Sheet: Supplementary Table 4
Supplementary Table 4. Forensic parameters of 39 AIM-InDel loci as well as their p values for Hardy-Weinberg equilibrium tests in Yunnan Miao ethnic group of China (n=203)
Loci	He	PIC	MP	PD	Ho	PE	TPI	p-HWE
rs10533439	0.1245	0.1165	0.7754	0.2246	0.1232	0.0123	0.5702	0.60424
rs10534050	0.4977	0.3732	0.4084	0.5916	0.5517	0.2369	1.1154	0.15822
rs10538061	0.0621	0.0601	0.8801	0.1199	0.064	0.0036	0.5342	1
rs10555216	0.4981	0.3734	0.3722	0.6278	0.4877	0.1769	0.976	0.78013
rs10569275	0.0668	0.0644	0.8716	0.1284	0.069	0.0042	0.537	1
rs10580743	0.1372	0.1275	0.7537	0.2463	0.1379	0.0151	0.58	1
rs11273905	0.4364	0.3406	0.4102	0.5898	0.4236	0.129	0.8675	0.74677
rs145119206	0.4968	0.3728	0.3593	0.6407	0.4532	0.1497	0.9144	0.25109
rs146391383	0.0244	0.024	0.952	0.048	0.0246	0.0006	0.5126	1
rs147090496	0.2925	0.2492	0.5484	0.4516	0.266	0.0505	0.6812	0.22633
rs16432	0.0482	0.0469	0.9063	0.0937	0.0493	0.0022	0.5259	1
rs2307783	0.2384	0.2095	0.6045	0.3955	0.2562	0.047	0.6722	0.38135
rs2307840	0.2893	0.2469	0.5489	0.4511	0.2808	0.0559	0.6952	0.63212
rs3028822	0.3376	0.28	0.4966	0.5034	0.33	0.0767	0.7463	0.83513
rs3029066	0.2052	0.1838	0.6585	0.3415	0.1921	0.0277	0.6189	0.31822
rs3033760	0.2165	0.1927	0.6377	0.3623	0.2167	0.0345	0.6384	1
rs3034941	0.3432	0.2837	0.4913	0.5087	0.3202	0.0722	0.7355	0.40765
rs3044252	0.0387	0.0379	0.9243	0.0757	0.0394	0.0014	0.5205	1
rs3045215	0.3868	0.3114	0.4514	0.5486	0.3842	0.1046	0.812	1
rs3047538	0.1579	0.1451	0.7195	0.2805	0.1626	0.0204	0.5971	1
rs3216799	0.3261	0.2724	0.5083	0.4917	0.3202	0.0722	0.7355	0.82865
rs34477782	0.4644	0.356	0.4035	0.5965	0.4828	0.1729	0.9667	0.64743
rs34921138	0.1781	0.1619	0.6922	0.3078	0.1773	0.0239	0.6078	1
rs35434967	0.3722	0.3024	0.4646	0.5354	0.3744	0.0991	0.7992	1
rs36038238	0.2696	0.2328	0.5685	0.4315	0.2808	0.0559	0.6952	0.79304
rs3830479	0.2128	0.1897	0.6398	0.3602	0.2217	0.0359	0.6424	0.74391
rs3831885	0.242	0.2122	0.6046	0.3954	0.2414	0.0421	0.6591	1
rs3835409	0.3796	0.307	0.4566	0.5434	0.3695	0.0964	0.793	0.71182
rs3839348	0.5	0.3744	0.4029	0.5971	0.5468	0.2318	1.1033	0.204
rs3840222	0.133	0.1239	0.7669	0.2331	0.1232	0.0123	0.5702	0.2625
rs3840794	0.1115	0.1051	0.798	0.202	0.1084	0.0097	0.5608	0.51404
rs3842715	0.4671	0.3574	0.4009	0.5991	0.4828	0.1729	0.9667	0.65489
rs4147539	0.2276	0.2012	0.6219	0.3781	0.2315	0.0389	0.6506	1
rs4647655	0.3697	0.3008	0.4656	0.5344	0.3596	0.0912	0.7808	0.7051
rs57406754	0.4658	0.3567	0.4	0.6	0.4778	0.1688	0.9575	0.76438
rs5788207	0.4291	0.3364	0.4175	0.5825	0.4236	0.129	0.8675	0.86995
rs5788637	0.3514	0.2891	0.4833	0.5167	0.3153	0.07	0.7302	0.16131
rs5891435	0.4818	0.3651	0.3799	0.6201	0.468	0.161	0.9398	0.77008
rs5896844	0	0	1	0	0	0	0.5	-
Notes: He, expected heterozygosity; PIC, polymorphism information content; MP, match probability; PD, power of discrimination; PE, probability of exclusion; TPI, typical paternity index; Ho, observed heterozygosity; p-HWE, probability values for Hardy-Weinberg equilibrium tests.

## Sheet: Supplementary Table 5
Supplementary Table 5. Forensic parameters of 39 AIM-InDel loci as well as their p values for Hardy-Weinberg equilibrium tests in Yunnan Hani ethnic group of China (n=203)
Loci	He	PIC	PM	PD	Ho	PE	TPI	p-HWE
rs10533439	0.1937	0.1746	0.6679	0.3321	0.1970	0.0290	0.6227	1
rs10534050	0.4777	0.3630	0.3704	0.6296	0.4286	0.1323	0.8750	0.18222
rs10538061	0.2202	0.1955	0.6436	0.3564	0.1921	0.0277	0.6189	0.09921
rs10555216	0.5012	0.3750	0.3868	0.6132	0.5222	0.2076	1.0464	0.57615
rs10569275	0.2165	0.1927	0.6344	0.3656	0.2266	0.0374	0.6465	0.74511
rs10580743	0.2525	0.2202	0.6018	0.3982	0.2167	0.0345	0.6384	0.05319
rs11273905	0.4903	0.3695	0.3608	0.6392	0.4384	0.1391	0.8904	0.15016
rs145119206	0.4888	0.3687	0.3730	0.6270	0.4680	0.1610	0.9398	0.5676
rs146391383	0.0049	0.0049	0.9902	0.0098	0.0049	0.0000	0.5025	1
rs147090496	0.4631	0.3553	0.3850	0.6150	0.4286	0.1323	0.8750	0.29173
rs16432	0.1115	0.1051	0.7915	0.2085	0.1182	0.0114	0.5670	1
rs2307783	0.4049	0.3223	0.4417	0.5583	0.4236	0.1290	0.8675	0.60072
rs2307840	0.3142	0.2643	0.5207	0.4793	0.3103	0.0679	0.7250	0.82495
rs3028822	0.3915	0.3143	0.4484	0.5516	0.3941	0.1104	0.8252	1
rs3029066	0.1661	0.1519	0.7065	0.2935	0.1724	0.0227	0.6042	1
rs3033760	0.1579	0.1451	0.7195	0.2805	0.1626	0.0204	0.5971	1
rs3034941	0.3722	0.3024	0.4621	0.5379	0.3350	0.0790	0.7519	0.18233
rs3044252	0.133	0.1239	0.7609	0.2391	0.1330	0.0142	0.5767	1
rs3045215	0.431	0.3375	0.4054	0.5946	0.3695	0.0964	0.7930	0.04947
rs3047538	0.2988	0.2537	0.5353	0.4647	0.3251	0.0744	0.7409	0.24366
rs3216799	0.1028	0.0972	0.8135	0.1865	0.0985	0.0082	0.5546	0.45183
rs34477782	0.3844	0.3099	0.4509	0.5491	0.3596	0.0912	0.7808	0.36588
rs34921138	0.0575	0.0557	0.8888	0.1112	0.0591	0.0031	0.5314	1
rs35434967	0.1579	0.1451	0.7195	0.2805	0.1626	0.0204	0.5971	1
rs36038238	0.2696	0.2328	0.5745	0.4255	0.2512	0.0453	0.6678	0.30625
rs3830479	0.382	0.3085	0.4524	0.5476	0.3448	0.0837	0.7632	0.19623
rs3831885	0.4253	0.3343	0.4165	0.5835	0.4039	0.1163	0.8388	0.51206
rs3835409	0.2861	0.2447	0.5501	0.4499	0.2956	0.0617	0.7098	0.80679
rs3839348	0.4992	0.3740	0.3689	0.6311	0.4828	0.1729	0.9667	0.67622
rs3840222	0.1538	0.1417	0.7315	0.2685	0.1478	0.0172	0.5867	0.63624
rs3840794	0.3172	0.2664	0.5174	0.4826	0.3153	0.0700	0.7302	1
rs3842715	0.4777	0.3630	0.3840	0.6160	0.4680	0.1610	0.9398	0.77048
rs4147539	0.2384	0.2095	0.6069	0.3931	0.2463	0.0437	0.6634	0.77344
rs4647655	0.4291	0.3364	0.4108	0.5892	0.3941	0.1104	0.8252	0.25582
rs57406754	0.5	0.3744	0.4029	0.5971	0.5468	0.2318	1.1033	0.20775
rs5788207	0.4985	0.3736	0.3653	0.6347	0.4729	0.1649	0.9486	0.48041
rs5788637	0.249	0.2176	0.5976	0.4024	0.2414	0.0421	0.6591	0.58303
rs5891435	0.4253	0.3343	0.4383	0.5617	0.4729	0.1649	0.9486	0.13578
rs5896844	0	0.0000	1.0000	0.0000	0.0000	0.0000	0.5000	-
Notes: He, expected heterozygosity; PIC, polymorphism information content; MP, match probability; PD, power of discrimination; PE, probability of exclusion; TPI, typical paternity index; Ho, observed heterozygosity; p-HWE, probability values for Hardy-Weinberg equilibrium tests.

## Sheet: Supplementary Table 6
Supplementary Table 6. The FST values between the studied groups and reference populations.
	ACB	ASW	ESN	GWD	LWK	MSL	YRI	CEU	FIN	GBR	IBS	TSI	CDX	CHB	CHS	JPT	KHV	CLM	MXL	PEL	PUR	BEB	GIH	ITU	PJL	STU	CTT	CTQ	CKX	CUX	YNH	YNM
ACB
ASW	0.00607
ESN	0.00614	0.02645
GWD	0.01019	0.03047	0.00762
LWK	0.01115	0.02794	0.00853	0.01224
MSL	0.01407	0.03515	0.00823	0.00181	0.01328
YRI	0.00878	0.0322	0.0009	0.00676	0.00902	0.00394
CEU	0.25089	0.19266	0.31585	0.31439	0.31295	0.32328	0.32419
FIN	0.2616	0.20183	0.32727	0.32273	0.32404	0.33228	0.33387	0.00721
GBR	0.25798	0.2004	0.32205	0.32176	0.32225	0.32988	0.33107	0.00168	0.00945
IBS	0.24153	0.18437	0.30568	0.30506	0.303	0.31463	0.31533	0.00022	0.01137	0.00565
TSI	0.22414	0.16877	0.2862	0.28743	0.28332	0.29666	0.29692	0.00352	0.01438	0.00656	0.00053
CDX	0.41204	0.37034	0.46479	0.44787	0.44443	0.45449	0.46676	0.33726	0.30644	0.35347	0.33911	0.33381
CHB	0.40047	0.36058	0.45235	0.43524	0.43253	0.43928	0.45246	0.34379	0.31223	0.36099	0.34442	0.33822	0.01462
CHS	0.41764	0.37834	0.46927	0.45186	0.44935	0.45781	0.46998	0.34738	0.3181	0.36476	0.34931	0.34309	0.00532	0.00312
JPT	0.3909	0.35394	0.44153	0.4247	0.42304	0.42844	0.44182	0.35063	0.32158	0.36722	0.35001	0.34467	0.02597	0.00559	0.01449
KHV	0.39608	0.35404	0.44862	0.43216	0.42777	0.43782	0.45061	0.31985	0.28883	0.33516	0.32149	0.31556	0.00315	0.01293	0.00532	0.02527
CLM	0.17726	0.12134	0.23697	0.23299	0.22926	0.23683	0.24215	0.03826	0.03597	0.0487	0.03815	0.03919	0.22555	0.22928	0.23659	0.23591	0.21304
MXL	0.22316	0.16479	0.28562	0.27422	0.27293	0.27653	0.28695	0.09772	0.08261	0.1084	0.10196	0.10135	0.1679	0.17019	0.17474	0.17913	0.15826	0.0203
PEL	0.29783	0.24439	0.35419	0.33753	0.33824	0.33782	0.35012	0.21806	0.19144	0.23172	0.22459	0.22453	0.13513	0.13025	0.13995	0.1465	0.13442	0.09635	0.03458
PUR	0.14474	0.09489	0.20185	0.20181	0.19884	0.20632	0.20874	0.02743	0.03136	0.03223	0.02362	0.02279	0.27046	0.27377	0.28176	0.27553	0.25512	0.00925	0.05207	0.14968
BEB	0.2384	0.18628	0.30204	0.28923	0.28414	0.29724	0.30548	0.10182	0.08543	0.1187	0.10436	0.10143	0.13029	0.14316	0.14061	0.15144	0.1233	0.04282	0.03801	0.08927	0.06656
GIH	0.23147	0.17979	0.29324	0.28069	0.28032	0.2899	0.29865	0.07772	0.06661	0.09216	0.07918	0.07571	0.16229	0.1732	0.16983	0.18137	0.15153	0.0362	0.0392	0.10813	0.05471	0.0043
ITU	0.22326	0.17163	0.28381	0.27406	0.27142	0.28209	0.29014	0.07968	0.07064	0.09256	0.07806	0.07544	0.16129	0.17222	0.16974	0.17696	0.15316	0.03653	0.04065	0.10982	0.05158	0.00502	-0.00028
PJL	0.2229	0.16911	0.28676	0.27991	0.27505	0.28814	0.29338	0.0539	0.04581	0.06645	0.05324	0.05087	0.19389	0.20509	0.20422	0.21309	0.18357	0.02224	0.0403	0.11988	0.03504	0.01194	0.00785	0.00537
STU	0.23027	0.17799	0.2914	0.2816	0.27661	0.28936	0.2972	0.08976	0.07762	0.10359	0.08989	0.08846	0.14669	0.16245	0.15885	0.16951	0.13955	0.03872	0.04022	0.09994	0.05767	0.00115	0.00488	0.0004	0.00683
CTT	0.36192	0.31914	0.4135	0.39602	0.39357	0.39787	0.41403	0.30722	0.27683	0.3245	0.3079	0.30272	0.03072	0.01647	0.02978	0.02213	0.03153	0.1897	0.13297	0.09516	0.23595	0.11975	0.14958	0.14853	0.17356	0.13696
CTQ	0.3604	0.3189	0.41013	0.39425	0.39206	0.39652	0.41053	0.30061	0.27067	0.31721	0.30219	0.29647	0.02674	0.00927	0.01946	0.01612	0.02163	0.19061	0.13374	0.10185	0.23464	0.11667	0.14327	0.14287	0.16908	0.134	0.00278
CKX	0.25662	0.20962	0.30719	0.29719	0.29242	0.29818	0.3091	0.16057	0.13982	0.17341	0.16145	0.15763	0.06707	0.06212	0.06792	0.06737	0.05905	0.07533	0.04426	0.05942	0.11206	0.03937	0.05407	0.05075	0.06396	0.04781	0.04268	0.03791
CUX	0.20646	0.16646	0.25148	0.24716	0.24548	0.24345	0.25483	0.12927	0.11821	0.13416	0.12533	0.12524	0.15017	0.15123	0.1562	0.14835	0.14375	0.06575	0.05783	0.10586	0.08035	0.06875	0.06887	0.05844	0.06303	0.06269	0.12732	0.12465	0.05758
YNH	0.42196	0.38473	0.4692	0.45319	0.45186	0.45891	0.47109	0.34244	0.31196	0.35738	0.34315	0.33894	0.01011	0.01418	0.00937	0.03054	0.01036	0.23866	0.17796	0.14233	0.28586	0.1457	0.17333	0.17259	0.20435	0.16123	0.03409	0.02431	0.07064	0.15511
YNM	0.45086	0.41756	0.49457	0.47626	0.47607	0.48246	0.49455	0.38708	0.3583	0.40274	0.38907	0.38354	0.03247	0.0253	0.0212	0.02986	0.02772	0.28566	0.22655	0.18436	0.32828	0.19147	0.22113	0.21927	0.25184	0.20924	0.04307	0.03217	0.09601	0.18581	0.02881
Note: FST values in bold repersent that these FST values were statistical significance (p<0.00001).
Reference populatons: seven populations from Africa including African Caribbean in Barbados (ACB), African Ancestry in Southwest US (ASW), Esan in Nigeria (ESN), Gambian in Western Division (GWD), Luhya in Webuye, Kenya (LWK), Mende in Sierra Leone (MSL) and Yoruba in Ibadan (YRI); five populations from South Asian including Gujarati Indian in Houston (GIH), Indian Telugu in the UK (ITU), Sri Lan…

## Sheet: Supplementary Table 7
Supplementary Table 7. Allele frequency differential (δ) of 38 AIM-InDel loci in pairwise intercontinental populations
Loci	δ(AFR-AMR)	δ(AFR-EAS)	δ(AFR-EUR)	δ(AFR-Eurasia)	δ(AFR-SAS)	δ(AMR-EAS)	δ(AMR-EUR)	δ(AMR-Eurasia)	δ(AMR-SAS)	δ(EAS-EUR)	δ(EAS-Eurasia)	δ(EAS-SAS)	δ(EUR-Eurasia)	δ(EUR-SAS)	δ(Eurasia-SAS)
rs10533439	0.175	0.6197	0.5082	0.4583	0.3439	0.4447	0.3332	0.2833	0.1689	0.1115	0.1614	0.2758	0.0499	0.1643	0.1144
rs10534050	0.4405	0.4264	0.3718	0.3319	0.2085	0.0141	0.0687	0.1086	0.232	0.0546	0.0945	0.2179	0.0399	0.1633	0.1234
rs10538061	0.0039	0.4716	0.1269	0.1884	0.1035	0.4677	0.1308	0.1923	0.0996	0.5985	0.66	0.3681	0.0615	0.2304	0.2919
rs10555216	0.1464	0.4432	0.0021	0.2813	0.0819	0.2968	0.1443	0.1349	0.0645	0.4411	0.1619	0.3613	0.2792	0.0798	0.1994
rs10569275	0.4779	0.5876	0.494	0.2342	0.5493	0.1097	0.0161	0.2437	0.0714	0.0936	0.3534	0.0383	0.2598	0.0553	0.3151
rs10580743	0.2975	0.0018	0.0979	0.0639	0.0602	0.2993	0.1996	0.2336	0.2373	0.0997	0.0657	0.062	0.034	0.0377	0.0037
rs11273905	0.1423	0.1083	0.3826	0.1924	0.2792	0.2506	0.2403	0.3347	0.1369	0.4909	0.0841	0.3875	0.575	0.1034	0.4716
rs145119206	0.2016	0.113	0.4529	0.2046	0.2429	0.0886	0.2513	0.003	0.0413	0.3399	0.0916	0.1299	0.2483	0.21	0.0383
rs146391383	0.1857	0.4895	0.0054	0.2723	0.2123	0.3038	0.1803	0.0866	0.0266	0.4841	0.2172	0.2772	0.2669	0.2069	0.06
rs147090496	0.2397	0.0435	0.4919	0.1465	0.4736	0.2832	0.2522	0.0932	0.2339	0.5354	0.19	0.5171	0.3454	0.0183	0.3271
rs16432	0.2308	0.6812	0.0307	0.3557	0.3075	0.4504	0.2615	0.1249	0.0767	0.7119	0.3255	0.3737	0.3864	0.3382	0.0482
rs2307783	0.3874	0.5168	0.3891	0.4789	0.3823	0.1294	0.0017	0.0915	0.0051	0.1277	0.0379	0.1345	0.0898	0.0068	0.0966
rs2307840	0.3874	0.5168	0.3891	0.2477	0.3823	0.1294	0.0017	0.1397	0.0051	0.1277	0.2691	0.1345	0.1414	0.0068	0.1346
rs3028822	0.108	0.1474	0.3052	0.0366	0.0123	0.2554	0.1972	0.0714	0.0957	0.4526	0.184	0.1597	0.2686	0.2929	0.0243
rs3029066	0.6696	0.7161	0.683	0.693	0.6357	0.0465	0.0134	0.0234	0.0339	0.0331	0.0231	0.0804	0.01	0.0473	0.0573
rs3033760	0.0527	0.4075	0.0939	0.1652	0.1152	0.4602	0.0412	0.2179	0.1679	0.5014	0.2423	0.2923	0.2591	0.2091	0.05
rs3044252	0.1095	0.4941	0.0677	0.2527	0.056	0.3846	0.1772	0.1432	0.0535	0.5618	0.2414	0.4381	0.3204	0.1237	0.1967
rs3045215	0.3157	0.6037	0.0952	0.3636	0.4187	0.288	0.2205	0.0479	0.103	0.5085	0.2401	0.185	0.2684	0.3235	0.0551
rs3047538	0.2808	0.0084	0.5225	0.2167	0.2983	0.2724	0.2417	0.0641	0.0175	0.5141	0.2083	0.2899	0.3058	0.2242	0.0816
rs3216799	0.4322	0.6334	0.2933	0.4801	0.4873	0.2012	0.1389	0.0479	0.0551	0.3401	0.1533	0.1461	0.1868	0.194	0.0072
rs34477782	0.2836	0.2033	0.5825	0.3012	0.4055	0.0803	0.2989	0.0176	0.1219	0.3792	0.0979	0.2022	0.2813	0.177	0.1043
rs34921138	0.5411	0.7696	0.5884	0.5385	0.5607	0.2285	0.0473	0.0026	0.0196	0.1812	0.2311	0.2089	0.0499	0.0277	0.0222
rs35434967	0.1333	0.1426	0.3517	0.0448	0.0464	0.2759	0.2184	0.0885	0.0869	0.4943	0.1874	0.189	0.3069	0.3053	0.0016
rs36038238	0.1347	0.6386	0.0388	0.2887	0.2973	0.5039	0.0959	0.154	0.1626	0.5998	0.3499	0.3413	0.2499	0.2585	0.0086
rs3830479	0.4137	0.3751	0.4443	0.4324	0.3625	0.0386	0.0306	0.0187	0.0512	0.0692	0.0573	0.0126	0.0119	0.0818	0.0699
rs3831885	0.1924	0.5856	0.0888	0.443	0.3335	0.3932	0.1036	0.2506	0.1411	0.4968	0.1426	0.2521	0.3542	0.2447	0.1095
rs3835409	0.2052	0.5255	0.1333	0.3001	0.3315	0.3203	0.0719	0.0949	0.1263	0.3922	0.2254	0.194	0.1668	0.1982	0.0314
rs3839348	0.1635	0.4754	0.059	0.2631	0.1352	0.3119	0.1045	0.0996	0.0283	0.4164	0.2123	0.3402	0.2041	0.0762	0.1279
rs3840222	0.5805	0.7707	0.52	0.6286	0.6377	0.1902	0.0605	0.0481	0.0572	0.2507	0.1421	0.133	0.1086	0.1177	0.0091
rs3840794	0.0373	0.368	0.164	0.0419	0.0338	0.3307	0.2013	0.0046	0.0035	0.532	0.3261	0.3342	0.2059	0.1978	0.0081
rs3842715	0.1683	0.5683	0.168	0.4433	0.4043	0.4	0.0003	0.275	0.236	0.4003	0.125	0.164	0.2753	0.2363	0.039
rs4147539	0.2502	0.0172	0.0144	0.134	0.0333	0.233	0.2358	0.1162	0.2835	0.0028	0.1168	0.0505	0.1196	0.0477	0.1673
rs4647655	0.2051	0.6058	0.0028	0.2941	0.2009	0.4007	0.2023	0.089	0.0042	0.603	0.3117	0.4049	0.2913	0.1981	0.0932
rs57406754	0.3823	0.2159	0.6134	0.3798	0.4229	0.1664	0.2311	0.0025	0.0406	0.3975	0.1639	0.207	0.2336	0.1905	0.0431
rs5788207	0.2728	0.0507	0.4303	0.2151	0.3667	0.2221	0.1575	0.0577	0.0939	0.3796	0.1644	0.316	0.2152	0.0636	0.1516
rs5788637	0.3587	0.6711	0.2065	0.4092	0.3299	0.3124	0.1522	0.0505	0.0288	0.4646	0.2619	0.3412	0.2027	0.1234	0.0793
rs5891435	0.6799	0.5376	0.7844	0.6775	0.7258	0.1423	0.1045	0.0024	0.0459	0.2468	0.1399	0.1882	0.1069	0.0586	0.0483
rs5896844	0.3475	0.5164	0.3097	0.4507	0.4642	0.1689	0.0378	0.1032	0.1167	0.2067	0.0657	0.0522	0.141	0.1545	0.0135
Note: values in bold represent δ values greater than 0.4.
Abbreviation: AFR, African population; AMR, American population; EUR, European population; SAS, South Asian population; EAS, East Asian population.
